# Supplementary material for: (Biphenyl-2,2′-di­yl)di-tert-butyl­phos­phonium trifluoro­methane­sulfonate
Source: Acta Crystallogr Sect E Struct Rep Online. 2012 Dec 5;69(Pt 1):o20. doi: 10.1107/S1600536812049045 (PMC3588282; doi:10.1107/S1600536812049045)
Supplement: Supplementary file 1 [file e-69-00o20-sup1.cif]

##############################################################################
#                                                                            #
# This CIF contains the data in a paper accepted for publication in          #
# Acta Crystallographica Section E. It conforms to the requirements of       #
# Notes for Authors for Acta Crystallographica Section E, and has been       #
# peer reviewed under the auspices of the IUCr Commission on Journals.       #
#                                                                            #
# Full details of the Crystallographic Information File format               #
# are given in the paper "The Crystallographic Information File (CIF):       #
# a New Standard Archive File for Crystallography" by S. R. Hall, F. H.      #
# Allen and I. D. Brown [Acta Cryst. (1991), A47, 655-685].                  #
#                                                                            #
# The current version of the core CIF dictionary is obtainable from          #
# ftp://ftp.iucr.org/pub/cif_core.dic.                                       #
#                                                                            #
# Software is freely available for graphical display of the structure(s)     #
# in this CIF. For information consult the CIF software page                 #
# http://www.iucr.org/resources/cif/software.                                #
#                                                                            #
# This file may be used for bona fide research purposes within the           #
# scientific community so long as proper attribution is given to the journal # 
# article from which it was obtained.                                        #
#                                                                            #
##############################################################################
data_global
_audit_creation_method     'WinGX routine CIF_UPDATE'
_audit_conform_dict_name     cif_core.dic
_audit_conform_dict_version     2.4
_journal_data_validation_number     ?
_journal_date_recd_electronic     2012-11-15
_journal_date_accepted     2012-11-29
_journal_name_full     'Acta Crystallographica, Section E'
_journal_year     2013
_journal_volume     69
_journal_issue      1
_journal_page_first     o20
_journal_page_last     o20
_journal_paper_category     QO
_journal_paper_doi     10.1107/S1600536812049045
_journal_coeditor_code     AA2079
_publ_contact_author_name     'Muller, Alfred'
_publ_contact_author_address
;
Department of Chemistry
University of Johannesburg (APK Campus)
PO Box 524
Auckland Park
Johannesburg
2006
South Africa
;
_publ_contact_author_email     mullera@uj.ac.za
_publ_contact_author_fax     '+27-11-559 2819'
_publ_contact_author_phone     '+27-11 559 2359'
_publ_section_title
;
(Biphenyl-2,2'-diyl)di-<i>tert</i>-butylphosphonium trifluoromethanesulfonate
;
loop_
    _publ_author_name
    _publ_author_footnote
    _publ_author_address
    'Muller, Alfred' .
;
Department of Chemistry
University of Johannesburg (APK Campus)
PO Box 524
Auckland Park
Johannesburg
2006
South Africa
;
    'Holzapfel, Cedric W.' .
;
Department of Chemistry
University of Johannesburg (APK Campus)
PO Box 524
Auckland Park
Johannesburg
2006
South Africa
;
data_I
_audit_creation_method     'WinGX routine CIF_UPDATE'
_chemical_name_systematic
;
(Biphenyl-2,2'-diyl)di-<i>tert</i>-butylphosphonium trifluoromethanesulfonate
;
_chemical_formula_moiety     'C20 H26 P +, C F3 O3 S -'
_chemical_formula_sum     'C21 H26 F3 O3 P S'
_chemical_formula_iupac     'C20 H26 P +, C F3 O3 S -'
_chemical_formula_weight     446.45
_symmetry_cell_setting     tetragonal
_symmetry_space_group_name_H-M     'P 41 21 2'
_symmetry_space_group_name_Hall     'P 4abw 2nw'
loop_
    _symmetry_equiv_pos_as_xyz
    'x, y, z'
    '-x, -y, z+1/2'
    '-y+1/2, x+1/2, z+1/4'
    'y+1/2, -x+1/2, z+3/4'
    '-x+1/2, y+1/2, -z+1/4'
    'x+1/2, -y+1/2, -z+3/4'
    'y, x, -z'
    '-y, -x, -z+1/2'
_cell_length_a     12.1339(10)
_cell_length_b     12.1339(10)
_cell_length_c     30.057(2)
_cell_angle_alpha     90
_cell_angle_beta     90
_cell_angle_gamma     90
_cell_volume     4425.4(6)
_cell_formula_units_Z     8
_cell_measurement_reflns_used     3572
_cell_measurement_theta_min     2.47
_cell_measurement_theta_max     21.89
_cell_measurement_temperature     293(2)
_exptl_crystal_description     prism
_exptl_crystal_colour     yellow
_exptl_crystal_size_max     0.4
_exptl_crystal_size_mid     0.26
_exptl_crystal_size_min     0.2
_exptl_crystal_density_diffrn     1.34
_exptl_crystal_density_method     'not measured'
_exptl_crystal_F_000     1872
_exptl_absorpt_coefficient_mu     0.262
_exptl_absorpt_correction_type     multi-scan
_exptl_absorpt_process_details
;
(SADABS; Bruker, 2008)
;
_exptl_absorpt_correction_T_min     0.9023
_exptl_absorpt_correction_T_max     0.9494
_exptl_special_details
;
The intensity data was collected on a Bruker <i>SMART</i> 1 K CCD diffractometer
using an exposure time of 20 s/frame. A total of 984 frames were collected
with a frame width of 0.3\% covering up to \q = 28.37\% with 99.3%
completeness accomplished.
;
_diffrn_ambient_temperature     293(2)
_diffrn_radiation_type     MoK\a
_diffrn_radiation_wavelength     0.71073
_diffrn_radiation_monochromator     graphite
_diffrn_measurement_device_type     'Bruker SMART 1K CCD'
_diffrn_measurement_method     \p
_diffrn_reflns_number     25275
_diffrn_reflns_av_R_equivalents     0.1011
_diffrn_reflns_theta_min     1.81
_diffrn_reflns_theta_max     28.37
_diffrn_reflns_theta_full     28.37
_diffrn_measured_fraction_theta_max     0.993
_diffrn_measured_fraction_theta_full     0.993
_diffrn_reflns_limit_h_min     -13
_diffrn_reflns_limit_h_max     16
_diffrn_reflns_limit_k_min     -11
_diffrn_reflns_limit_k_max     16
_diffrn_reflns_limit_l_min     -39
_diffrn_reflns_limit_l_max     28
_diffrn_standards_number     0
_diffrn_standards_interval_count     0
_diffrn_standards_interval_time     0
_diffrn_standards_decay_%     0
_refine_special_details
;
Refinement of <i>F</i>^2^ against ALL reflections. The weighted <i>R</i>-factor
<i>wR</i> and goodness of fit <i>S</i> are based on <i>F</i>^2^, conventional
<i>R</i>-factors <i>R</i> are based on <i>F</i>, with <i>F</i> set to zero for
negative <i>F</i>^2^. The threshold expression of <i>F</i>^2^ >
\s(<i>F</i>^2^) is used only for calculating <i>R</i>-factors(gt) <i>etc</i>.
and is not relevant to the choice of reflections for refinement.
<i>R</i>-factors based on <i>F</i>^2^ are statistically about twice as large
as those based on <i>F</i>, and <i>R</i>- factors based on ALL data will be
even larger.
;
_reflns_number_total     5502
_reflns_number_gt     3241
_reflns_threshold_expression     I>2sigma(I)
_refine_ls_structure_factor_coef     Fsqd
_refine_ls_matrix_type     full
_refine_ls_R_factor_all     0.1183
_refine_ls_R_factor_gt     0.0538
_refine_ls_wR_factor_ref     0.1174
_refine_ls_goodness_of_fit_ref     0.986
_refine_ls_restrained_S_all     0.986
_refine_ls_number_reflns     5502
_refine_ls_number_parameters     268
_refine_ls_number_restraints     0
_refine_ls_hydrogen_treatment     constr
_refine_ls_weighting_scheme     calc
_refine_ls_weighting_details
                 'calc w=1/[\s^2^(Fo^2^)+(0.0519P)^2^] where P=(Fo^2^+2Fc^2^)/3'
_atom_sites_solution_hydrogens     geom
_atom_sites_solution_primary     direct
_atom_sites_solution_secondary     difmap
_refine_ls_shift/su_max     0.001
_refine_ls_shift/su_mean     0
_refine_diff_density_max     0.173
_refine_diff_density_min     -0.25
_refine_ls_extinction_method     none
_refine_ls_abs_structure_details     'Flack (1983), 2283 Friedel pairs'
_refine_ls_abs_structure_Flack     0.05(11)
loop_
    _atom_type_symbol
    _atom_type_description
    _atom_type_scat_dispersion_real
    _atom_type_scat_dispersion_imag
    _atom_type_scat_source
    C C 0.0033 0.0016 'International Tables Vol C Tables 4.2.6.8 and 6.1.1.4'
    H H 0 0 'International Tables Vol C Tables 4.2.6.8 and 6.1.1.4'
    P P 0.1023 0.0942 'International Tables Vol C Tables 4.2.6.8 and 6.1.1.4'
    S S 0.1246 0.1234 'International Tables Vol C Tables 4.2.6.8 and 6.1.1.4'
    O O 0.0106 0.006 'International Tables Vol C Tables 4.2.6.8 and 6.1.1.4'
    F F 0.0171 0.0103 'International Tables Vol C Tables 4.2.6.8 and 6.1.1.4'
_computing_data_collection     'SMART-NT (Bruker, 1998)'
_computing_cell_refinement     'SAINT-Plus (Bruker, 2008)'
_computing_data_reduction     'SAINT-Plus and XPREP (Bruker, 2008)'
_computing_structure_solution     'SIR97 (Altomare <i>et al.</i>, 1999)'
_computing_structure_refinement     'SHELXL97 (Sheldrick, 2008)'
_computing_molecular_graphics     'DIAMOND (Brandenburg & Putz, 2005)'
_computing_publication_material     'WinGX (Farrugia, 2012)'
loop_
    _atom_site_type_symbol
    _atom_site_label
    _atom_site_fract_x
    _atom_site_fract_y
    _atom_site_fract_z
    _atom_site_U_iso_or_equiv
    _atom_site_adp_type
    _atom_site_calc_flag
    _atom_site_refinement_flags
    _atom_site_occupancy
    _atom_site_disorder_assembly
    _atom_site_disorder_group
    P P1 0.60082(6) 0.44749(6) 0.87672(2) 0.03329(18) Uani d . 1 . .
    C C1 0.4783(2) 0.4567(2) 0.84292(9) 0.0370(7) Uani d . 1 . .
    C C2 0.4328(2) 0.3813(3) 0.81337(9) 0.0454(8) Uani d . 1 . .
    H H2 0.4651 0.3126 0.8092 0.054 Uiso calc R 1 . .
    C C3 0.3384(3) 0.4104(3) 0.79028(11) 0.0576(9) Uani d . 1 . .
    H H3 0.3082 0.3616 0.7698 0.069 Uiso calc R 1 . .
    C C4 0.2892(3) 0.5108(3) 0.79748(13) 0.0744(12) Uani d . 1 . .
    H H4 0.2255 0.5289 0.7819 0.089 Uiso calc R 1 . .
    C C5 0.3324(3) 0.5852(3) 0.82750(13) 0.0746(12) Uani d . 1 . .
    H H5 0.2979 0.6525 0.8322 0.09 Uiso calc R 1 . .
    C C6 0.4280(2) 0.5587(3) 0.85057(10) 0.0472(8) Uani d . 1 . .
    C C7 0.4846(2) 0.6282(2) 0.88434(10) 0.0450(7) Uani d . 1 . .
    C C8 0.4517(3) 0.7307(3) 0.89949(13) 0.0692(11) Uani d . 1 . .
    H H8 0.3888 0.7639 0.888 0.083 Uiso calc R 1 . .
    C C9 0.5129(4) 0.7833(3) 0.93185(12) 0.0687(11) Uani d . 1 . .
    H H9 0.4896 0.8516 0.9424 0.082 Uiso calc R 1 . .
    C C10 0.6074(3) 0.7372(3) 0.94885(10) 0.0536(9) Uani d . 1 . .
    H H10 0.6475 0.774 0.9706 0.064 Uiso calc R 1 . .
    C C11 0.6428(3) 0.6358(3) 0.93346(9) 0.0427(8) Uani d . 1 . .
    H H11 0.7076 0.6048 0.9443 0.051 Uiso calc R 1 . .
    C C12 0.5808(2) 0.5806(2) 0.90172(9) 0.0359(7) Uani d . 1 . .
    C C13 0.7242(2) 0.4477(3) 0.83999(9) 0.0402(7) Uani d . 1 . .
    C C14 0.7210(3) 0.3492(3) 0.80819(11) 0.0714(12) Uani d . 1 . .
    H H14A 0.7818 0.3538 0.7878 0.107 Uiso calc R 1 . .
    H H14B 0.653 0.3501 0.7918 0.107 Uiso calc R 1 . .
    H H14C 0.7262 0.2821 0.8249 0.107 Uiso calc R 1 . .
    C C15 0.8297(3) 0.4475(3) 0.86695(11) 0.0643(10) Uani d . 1 . .
    H H15A 0.8327 0.382 0.8848 0.096 Uiso calc R 1 . .
    H H15B 0.8314 0.5112 0.8859 0.096 Uiso calc R 1 . .
    H H15C 0.8919 0.4491 0.8472 0.096 Uiso calc R 1 . .
    C C16 0.7161(3) 0.5544(3) 0.81278(12) 0.0724(11) Uani d . 1 . .
    H H16A 0.7235 0.6167 0.8322 0.109 Uiso calc R 1 . .
    H H16B 0.6458 0.5573 0.7981 0.109 Uiso calc R 1 . .
    H H16C 0.7738 0.5558 0.7909 0.109 Uiso calc R 1 . .
    C C17 0.5876(3) 0.3380(2) 0.91950(10) 0.0441(8) Uani d . 1 . .
    C C18 0.6709(3) 0.3567(3) 0.95735(11) 0.0679(11) Uani d . 1 . .
    H H18A 0.6629 0.2996 0.9792 0.102 Uiso calc R 1 . .
    H H18B 0.6574 0.4271 0.9709 0.102 Uiso calc R 1 . .
    H H18C 0.7444 0.3552 0.9455 0.102 Uiso calc R 1 . .
    C C19 0.6031(3) 0.2239(3) 0.89885(11) 0.0651(10) Uani d . 1 . .
    H H19A 0.5876 0.1684 0.9207 0.098 Uiso calc R 1 . .
    H H19B 0.6777 0.2162 0.8887 0.098 Uiso calc R 1 . .
    H H19C 0.5536 0.2156 0.8742 0.098 Uiso calc R 1 . .
    C C20 0.4700(3) 0.3478(3) 0.93813(13) 0.0797(13) Uani d . 1 . .
    H H20A 0.4177 0.3361 0.9146 0.12 Uiso calc R 1 . .
    H H20B 0.4596 0.42 0.9505 0.12 Uiso calc R 1 . .
    H H20C 0.4592 0.2934 0.9609 0.12 Uiso calc R 1 . .
    C C21 0.1201(3) 0.5421(4) 0.93747(13) 0.0681(11) Uani d . 1 . .
    S S1 0.01008(7) 0.49559(7) 0.97325(2) 0.0494(2) Uani d . 1 . .
    O O1 -0.0109(2) 0.3861(2) 0.95856(8) 0.0773(8) Uani d . 1 . .
    O O2 0.0560(2) 0.5059(2) 1.01687(8) 0.0780(8) Uani d . 1 . .
    O O3 -0.0772(2) 0.5722(2) 0.96379(8) 0.0762(8) Uani d . 1 . .
    F F1 0.0927(2) 0.5358(2) 0.89479(7) 0.0956(8) Uani d . 1 . .
    F F2 0.2088(2) 0.4800(3) 0.94266(10) 0.1323(12) Uani d . 1 . .
    F F3 0.1493(2) 0.6442(2) 0.94525(9) 0.1194(10) Uani d . 1 . .
loop_
    _atom_site_aniso_label
    _atom_site_aniso_U_11
    _atom_site_aniso_U_22
    _atom_site_aniso_U_33
    _atom_site_aniso_U_12
    _atom_site_aniso_U_13
    _atom_site_aniso_U_23
    P1 0.0327(4) 0.0315(4) 0.0357(4) 0.0012(3) -0.0020(3) -0.0017(3)
    C1 0.0316(17) 0.0394(17) 0.0402(17) -0.0015(13) -0.0040(12) -0.0074(13)
    C2 0.0408(19) 0.046(2) 0.0499(18) -0.0048(14) -0.0006(14) -0.0101(14)
    C3 0.043(2) 0.073(3) 0.057(2) -0.0074(19) -0.0131(16) -0.0140(19)
    C4 0.054(2) 0.082(3) 0.087(3) 0.016(2) -0.036(2) -0.019(2)
    C5 0.059(3) 0.068(3) 0.097(3) 0.025(2) -0.031(2) -0.023(2)
    C6 0.0405(19) 0.0486(19) 0.0527(19) 0.0085(15) -0.0091(14) -0.0083(16)
    C7 0.0429(19) 0.0394(18) 0.0527(19) 0.0092(14) -0.0024(14) -0.0075(14)
    C8 0.076(3) 0.052(2) 0.080(3) 0.028(2) -0.016(2) -0.0170(19)
    C9 0.089(3) 0.043(2) 0.074(3) 0.015(2) -0.001(2) -0.0187(18)
    C10 0.074(3) 0.044(2) 0.0424(19) -0.0093(19) 0.0009(18) -0.0068(15)
    C11 0.0457(19) 0.0417(19) 0.0406(18) -0.0064(15) -0.0008(14) -0.0039(14)
    C12 0.0392(18) 0.0305(17) 0.0379(16) -0.0011(12) 0.0000(13) -0.0047(12)
    C13 0.0338(17) 0.0500(19) 0.0366(17) 0.0014(14) -0.0006(13) -0.0024(15)
    C14 0.062(3) 0.091(3) 0.061(2) 0.004(2) 0.0162(19) -0.030(2)
    C15 0.038(2) 0.100(3) 0.055(2) 0.0045(19) -0.0035(16) -0.007(2)
    C16 0.059(2) 0.084(3) 0.075(3) 0.001(2) 0.0156(19) 0.034(2)
    C17 0.048(2) 0.0409(19) 0.0433(18) -0.0060(14) 0.0026(15) 0.0063(13)
    C18 0.088(3) 0.061(2) 0.055(2) -0.008(2) -0.019(2) 0.0175(18)
    C19 0.090(3) 0.042(2) 0.063(2) -0.0063(19) -0.011(2) 0.0065(17)
    C20 0.069(3) 0.092(3) 0.078(3) -0.004(2) 0.025(2) 0.026(2)
    C21 0.065(3) 0.072(3) 0.068(3) -0.002(2) -0.002(2) -0.003(2)
    S1 0.0554(5) 0.0515(5) 0.0412(4) -0.0037(4) -0.0034(4) -0.0056(4)
    O1 0.103(2) 0.0526(16) 0.0761(17) -0.0131(15) -0.0052(16) -0.0034(13)
    O2 0.0889(19) 0.102(2) 0.0427(14) -0.0036(16) -0.0149(12) -0.0077(13)
    O3 0.0609(18) 0.089(2) 0.0783(16) 0.0226(14) -0.0057(13) -0.0149(15)
    F1 0.109(2) 0.125(2) 0.0528(13) -0.0194(16) 0.0148(12) 0.0069(13)
    F2 0.0551(16) 0.197(4) 0.145(2) 0.036(2) 0.0137(16) -0.001(2)
    F3 0.139(3) 0.092(2) 0.128(2) -0.0655(18) 0.0139(19) -0.0078(16)
_geom_special_details
;
All e.s.d.'s (except the e.s.d. in the dihedral angle between two l.s. planes)
are estimated using the full covariance matrix. The cell e.s.d.'s are taken
into account individually in the estimation of e.s.d.'s in distances, angles
and torsion angles; correlations between e.s.d.'s in cell parameters are only
used when they are defined by crystal symmetry. An approximate (isotropic)
treatment of cell e.s.d.'s is used for estimating e.s.d.'s involving l.s.
planes.
;
loop_
    _geom_bond_atom_site_label_1
    _geom_bond_atom_site_label_2
    _geom_bond_site_symmetry_2
    _geom_bond_distance
    _geom_bond_publ_flag
    P1 C12 . 1.798(3) ?
    P1 C1 . 1.804(3) ?
    P1 C17 . 1.856(3) ?
    P1 C13 . 1.860(3) ?
    C1 C2 . 1.389(4) ?
    C1 C6 . 1.400(4) ?
    C2 C3 . 1.384(4) ?
    C2 H2 . 0.93 ?
    C3 C4 . 1.374(5) ?
    C3 H3 . 0.93 ?
    C4 C5 . 1.380(5) ?
    C4 H4 . 0.93 ?
    C5 C6 . 1.388(4) ?
    C5 H5 . 0.93 ?
    C6 C7 . 1.487(4) ?
    C7 C8 . 1.383(4) ?
    C7 C12 . 1.403(4) ?
    C8 C9 . 1.380(5) ?
    C8 H8 . 0.93 ?
    C9 C10 . 1.376(5) ?
    C9 H9 . 0.93 ?
    C10 C11 . 1.382(4) ?
    C10 H10 . 0.93 ?
    C11 C12 . 1.387(4) ?
    C11 H11 . 0.93 ?
    C13 C15 . 1.515(4) ?
    C13 C14 . 1.531(4) ?
    C13 C16 . 1.534(4) ?
    C14 H14A . 0.96 ?
    C14 H14B . 0.96 ?
    C14 H14C . 0.96 ?
    C15 H15A . 0.96 ?
    C15 H15B . 0.96 ?
    C15 H15C . 0.96 ?
    C16 H16A . 0.96 ?
    C16 H16B . 0.96 ?
    C16 H16C . 0.96 ?
    C17 C19 . 1.529(4) ?
    C17 C20 . 1.538(5) ?
    C17 C18 . 1.538(4) ?
    C18 H18A . 0.96 ?
    C18 H18B . 0.96 ?
    C18 H18C . 0.96 ?
    C19 H19A . 0.96 ?
    C19 H19B . 0.96 ?
    C19 H19C . 0.96 ?
    C20 H20A . 0.96 ?
    C20 H20B . 0.96 ?
    C20 H20C . 0.96 ?
    C21 F3 . 1.310(4) ?
    C21 F2 . 1.323(5) ?
    C21 F1 . 1.327(4) ?
    C21 S1 . 1.805(4) ?
    S1 O1 . 1.423(3) ?
    S1 O2 . 1.430(2) ?
    S1 O3 . 1.438(2) ?
loop_
    _geom_angle_atom_site_label_1
    _geom_angle_atom_site_label_2
    _geom_angle_atom_site_label_3
    _geom_angle_site_symmetry_1
    _geom_angle_site_symmetry_3
    _geom_angle
    _geom_angle_publ_flag
    C12 P1 C1 . . 93.93(13) ?
    C12 P1 C17 . . 109.98(13) ?
    C1 P1 C17 . . 111.29(14) ?
    C12 P1 C13 . . 110.82(14) ?
    C1 P1 C13 . . 109.20(12) ?
    C17 P1 C13 . . 118.82(14) ?
    C2 C1 C6 . . 120.9(3) ?
    C2 C1 P1 . . 130.3(2) ?
    C6 C1 P1 . . 108.8(2) ?
    C3 C2 C1 . . 118.8(3) ?
    C3 C2 H2 . . 120.6 ?
    C1 C2 H2 . . 120.6 ?
    C4 C3 C2 . . 120.4(3) ?
    C4 C3 H3 . . 119.8 ?
    C2 C3 H3 . . 119.8 ?
    C3 C4 C5 . . 121.2(3) ?
    C3 C4 H4 . . 119.4 ?
    C5 C4 H4 . . 119.4 ?
    C4 C5 C6 . . 119.6(3) ?
    C4 C5 H5 . . 120.2 ?
    C6 C5 H5 . . 120.2 ?
    C5 C6 C1 . . 119.1(3) ?
    C5 C6 C7 . . 126.6(3) ?
    C1 C6 C7 . . 114.3(3) ?
    C8 C7 C12 . . 119.1(3) ?
    C8 C7 C6 . . 127.0(3) ?
    C12 C7 C6 . . 113.9(3) ?
    C9 C8 C7 . . 119.6(3) ?
    C9 C8 H8 . . 120.2 ?
    C7 C8 H8 . . 120.2 ?
    C10 C9 C8 . . 121.5(3) ?
    C10 C9 H9 . . 119.3 ?
    C8 C9 H9 . . 119.3 ?
    C9 C10 C11 . . 119.8(3) ?
    C9 C10 H10 . . 120.1 ?
    C11 C10 H10 . . 120.1 ?
    C10 C11 C12 . . 119.4(3) ?
    C10 C11 H11 . . 120.3 ?
    C12 C11 H11 . . 120.3 ?
    C11 C12 C7 . . 120.6(3) ?
    C11 C12 P1 . . 130.3(2) ?
    C7 C12 P1 . . 109.1(2) ?
    C15 C13 C14 . . 110.7(3) ?
    C15 C13 C16 . . 109.9(3) ?
    C14 C13 C16 . . 108.9(3) ?
    C15 C13 P1 . . 111.3(2) ?
    C14 C13 P1 . . 110.4(2) ?
    C16 C13 P1 . . 105.4(2) ?
    C13 C14 H14A . . 109.5 ?
    C13 C14 H14B . . 109.5 ?
    H14A C14 H14B . . 109.5 ?
    C13 C14 H14C . . 109.5 ?
    H14A C14 H14C . . 109.5 ?
    H14B C14 H14C . . 109.5 ?
    C13 C15 H15A . . 109.5 ?
    C13 C15 H15B . . 109.5 ?
    H15A C15 H15B . . 109.5 ?
    C13 C15 H15C . . 109.5 ?
    H15A C15 H15C . . 109.5 ?
    H15B C15 H15C . . 109.5 ?
    C13 C16 H16A . . 109.5 ?
    C13 C16 H16B . . 109.5 ?
    H16A C16 H16B . . 109.5 ?
    C13 C16 H16C . . 109.5 ?
    H16A C16 H16C . . 109.5 ?
    H16B C16 H16C . . 109.5 ?
    C19 C17 C20 . . 109.4(3) ?
    C19 C17 C18 . . 110.7(3) ?
    C20 C17 C18 . . 109.2(3) ?
    C19 C17 P1 . . 110.9(2) ?
    C20 C17 P1 . . 106.1(2) ?
    C18 C17 P1 . . 110.5(2) ?
    C17 C18 H18A . . 109.5 ?
    C17 C18 H18B . . 109.5 ?
    H18A C18 H18B . . 109.5 ?
    C17 C18 H18C . . 109.5 ?
    H18A C18 H18C . . 109.5 ?
    H18B C18 H18C . . 109.5 ?
    C17 C19 H19A . . 109.5 ?
    C17 C19 H19B . . 109.5 ?
    H19A C19 H19B . . 109.5 ?
    C17 C19 H19C . . 109.5 ?
    H19A C19 H19C . . 109.5 ?
    H19B C19 H19C . . 109.5 ?
    C17 C20 H20A . . 109.5 ?
    C17 C20 H20B . . 109.5 ?
    H20A C20 H20B . . 109.5 ?
    C17 C20 H20C . . 109.5 ?
    H20A C20 H20C . . 109.5 ?
    H20B C20 H20C . . 109.5 ?
    F3 C21 F2 . . 107.3(4) ?
    F3 C21 F1 . . 107.1(3) ?
    F2 C21 F1 . . 106.6(3) ?
    F3 C21 S1 . . 112.9(3) ?
    F2 C21 S1 . . 110.7(3) ?
    F1 C21 S1 . . 111.9(3) ?
    O1 S1 O2 . . 115.83(15) ?
    O1 S1 O3 . . 114.24(17) ?
    O2 S1 O3 . . 114.32(15) ?
    O1 S1 C21 . . 103.84(18) ?
    O2 S1 C21 . . 103.35(17) ?
    O3 S1 C21 . . 103.01(18) ?
loop_
    _geom_torsion_atom_site_label_1
    _geom_torsion_atom_site_label_2
    _geom_torsion_atom_site_label_3
    _geom_torsion_atom_site_label_4
    _geom_torsion_site_symmetry_1
    _geom_torsion_site_symmetry_2
    _geom_torsion_site_symmetry_3
    _geom_torsion_site_symmetry_4
    _geom_torsion
    _geom_torsion_publ_flag
    C12 P1 C1 C2 . . . . -178.5(3) ?
    C17 P1 C1 C2 . . . . -65.2(3) ?
    C13 P1 C1 C2 . . . . 67.9(3) ?
    C12 P1 C1 C6 . . . . 1.2(2) ?
    C17 P1 C1 C6 . . . . 114.4(2) ?
    C13 P1 C1 C6 . . . . -112.5(2) ?
    C6 C1 C2 C3 . . . . 2.3(4) ?
    P1 C1 C2 C3 . . . . -178.1(2) ?
    C1 C2 C3 C4 . . . . -1.8(5) ?
    C2 C3 C4 C5 . . . . 0.4(6) ?
    C3 C4 C5 C6 . . . . 0.6(6) ?
    C4 C5 C6 C1 . . . . -0.1(6) ?
    C4 C5 C6 C7 . . . . -179.1(4) ?
    C2 C1 C6 C5 . . . . -1.3(5) ?
    P1 C1 C6 C5 . . . . 179.0(3) ?
    C2 C1 C6 C7 . . . . 177.8(3) ?
    P1 C1 C6 C7 . . . . -1.9(3) ?
    C5 C6 C7 C8 . . . . 1.2(6) ?
    C1 C6 C7 C8 . . . . -177.9(3) ?
    C5 C6 C7 C12 . . . . -179.1(3) ?
    C1 C6 C7 C12 . . . . 1.9(4) ?
    C12 C7 C8 C9 . . . . -1.1(5) ?
    C6 C7 C8 C9 . . . . 178.6(3) ?
    C7 C8 C9 C10 . . . . 1.3(6) ?
    C8 C9 C10 C11 . . . . 0.0(5) ?
    C9 C10 C11 C12 . . . . -1.5(5) ?
    C10 C11 C12 C7 . . . . 1.8(4) ?
    C10 C11 C12 P1 . . . . -177.4(2) ?
    C8 C7 C12 C11 . . . . -0.5(5) ?
    C6 C7 C12 C11 . . . . 179.8(3) ?
    C8 C7 C12 P1 . . . . 178.9(3) ?
    C6 C7 C12 P1 . . . . -0.9(3) ?
    C1 P1 C12 C11 . . . . 179.1(3) ?
    C17 P1 C12 C11 . . . . 64.7(3) ?
    C13 P1 C12 C11 . . . . -68.7(3) ?
    C1 P1 C12 C7 . . . . -0.2(2) ?
    C17 P1 C12 C7 . . . . -114.5(2) ?
    C13 P1 C12 C7 . . . . 112.1(2) ?
    C12 P1 C13 C15 . . . . 74.3(3) ?
    C1 P1 C13 C15 . . . . 176.4(2) ?
    C17 P1 C13 C15 . . . . -54.5(3) ?
    C12 P1 C13 C14 . . . . -162.4(2) ?
    C1 P1 C13 C14 . . . . -60.2(3) ?
    C17 P1 C13 C14 . . . . 68.8(3) ?
    C12 P1 C13 C16 . . . . -44.9(2) ?
    C1 P1 C13 C16 . . . . 57.2(2) ?
    C17 P1 C13 C16 . . . . -173.7(2) ?
    C12 P1 C17 C19 . . . . 179.3(2) ?
    C1 P1 C17 C19 . . . . 76.6(3) ?
    C13 P1 C17 C19 . . . . -51.5(3) ?
    C12 P1 C17 C20 . . . . 60.7(3) ?
    C1 P1 C17 C20 . . . . -42.0(3) ?
    C13 P1 C17 C20 . . . . -170.1(2) ?
    C12 P1 C17 C18 . . . . -57.6(3) ?
    C1 P1 C17 C18 . . . . -160.3(2) ?
    C13 P1 C17 C18 . . . . 71.6(3) ?
    F3 C21 S1 O1 . . . . 178.2(3) ?
    F2 C21 S1 O1 . . . . -61.4(3) ?
    F1 C21 S1 O1 . . . . 57.3(3) ?
    F3 C21 S1 O2 . . . . -60.5(3) ?
    F2 C21 S1 O2 . . . . 59.9(3) ?
    F1 C21 S1 O2 . . . . 178.6(3) ?
    F3 C21 S1 O3 . . . . 58.8(3) ?
    F2 C21 S1 O3 . . . . 179.2(3) ?
    F1 C21 S1 O3 . . . . -62.1(3) ?
loop_
    _geom_hbond_atom_site_label_D
    _geom_hbond_atom_site_label_H
    _geom_hbond_atom_site_label_A
    _geom_hbond_site_symmetry_A
    _geom_hbond_distance_DH
    _geom_hbond_distance_HA
    _geom_hbond_distance_DA
    _geom_hbond_angle_DHA
    C2 H2 O1 6_556 0.93 2.49 3.381(4) 161.4
    C19 H19A O2 7_557 0.96 2.52 3.458(4) 165
    C11 H11 O3 1_655 0.93 2.7 3.601(4) 162
    C15 H15B O3 1_655 0.96 2.69 3.470(4) 138.2
_iucr_refine_instructions_details
;
TITL 9fch1m_0m
CELL  0.71073  12.1339  12.1339  30.0573   90.000   90.000   90.000
ZERR     8.00   0.0010   0.0010   0.0024    0.000    0.000    0.000
LATT  -1
SYMM  - X, - Y, 1/2 + Z
SYMM  1/2 - Y, 1/2 + X, 1/4 + Z
SYMM  1/2 + Y, 1/2 - X, 3/4 + Z
SYMM  1/2 - X, 1/2 + Y, 1/4 - Z
SYMM  1/2 + X, 1/2 - Y, 3/4 - Z
SYMM    Y,   X, - Z
SYMM  - Y, - X, 1/2 - Z
SFAC  C    H    P    S    O    F
UNIT  168  208  8    8    24   24
MERG   2
SIZE     0.20   0.26   0.40
EQIV $1 1/2+x,1/2-y,7/4-z
EQIV $2 y, x, 2-z
EQIV $3 1+x, y, z
HTAB C2 O1_$1
HTAB C19 O2_$2
HTAB C11 O3_$3
HTAB C15 O3_$3
MPLA 6 C1 > c6
MPLA 5 P1 C1 C6 C7 C12
MPLA 6 C7 > C12
MPLA 6 C1 > c6
ACTA
BOND $H
CONF
L.S.   4
TEMP    20.00
WGHT    0.051900
FVAR       0.09491
MOLE    1
P1    3    0.600824    0.447494    0.876715    11.00000    0.03272    0.03146 =
         0.03569   -0.00167   -0.00197    0.00117
C1    1    0.478322    0.456659    0.842920    11.00000    0.03156    0.03936 =
         0.04018   -0.00740   -0.00395   -0.00145
C2    1    0.432757    0.381327    0.813369    11.00000    0.04080    0.04557 =
         0.04985   -0.01014   -0.00059   -0.00479
AFIX  43
H2    2    0.465067    0.312607    0.809173    11.00000   -1.20000
AFIX   0
C3    1    0.338420    0.410362    0.790280    11.00000    0.04300    0.07284 =
         0.05711   -0.01399   -0.01307   -0.00737
AFIX  43
H3    2    0.308189    0.361611    0.769760    11.00000   -1.20000
AFIX   0
C4    1    0.289151    0.510754    0.797484    11.00000    0.05374    0.08228 =
         0.08713   -0.01913   -0.03588    0.01557
AFIX  43
H4    2    0.225524    0.528882    0.781863    11.00000   -1.20000
AFIX   0
C5    1    0.332443    0.585156    0.827500    11.00000    0.05862    0.06802 =
         0.09716   -0.02278   -0.03070    0.02528
AFIX  43
H5    2    0.297855    0.652538    0.832237    11.00000   -1.20000
AFIX   0
C6    1    0.427957    0.558731    0.850568    11.00000    0.04046    0.04861 =
         0.05267   -0.00835   -0.00910    0.00847
C7    1    0.484552    0.628182    0.884339    11.00000    0.04293    0.03935 =
         0.05268   -0.00753   -0.00238    0.00916
C8    1    0.451700    0.730673    0.899493    11.00000    0.07610    0.05156 =
         0.07981   -0.01698   -0.01641    0.02804
AFIX  43
H8    2    0.388810    0.763879    0.887957    11.00000   -1.20000
AFIX   0
C9    1    0.512866    0.783347    0.931847    11.00000    0.08908    0.04286 =
         0.07410   -0.01869   -0.00096    0.01513
AFIX  43
H9    2    0.489626    0.851562    0.942383    11.00000   -1.20000
AFIX   0
C10   1    0.607449    0.737162    0.948853    11.00000    0.07399    0.04427 =
         0.04244   -0.00681    0.00088   -0.00928
AFIX  43
H10   2    0.647483    0.774026    0.970641    11.00000   -1.20000
AFIX   0
C11   1    0.642814    0.635791    0.933462    11.00000    0.04574    0.04174 =
         0.04064   -0.00388   -0.00079   -0.00639
AFIX  43
H11   2    0.707603    0.604845    0.944288    11.00000   -1.20000
AFIX   0
C12   1    0.580773    0.580636    0.901716    11.00000    0.03921    0.03054 =
         0.03792   -0.00470   -0.00003   -0.00111
C13   1    0.724181    0.447739    0.839990    11.00000    0.03384    0.05001 =
         0.03662   -0.00238   -0.00058    0.00143
C14   1    0.720983    0.349245    0.808187    11.00000    0.06163    0.09121 =
         0.06148   -0.03001    0.01617    0.00421
AFIX 137
H14A  2    0.781773    0.353825    0.787829    11.00000   -1.50000
H14B  2    0.653014    0.350052    0.791843    11.00000   -1.50000
H14C  2    0.726158    0.282092    0.824945    11.00000   -1.50000
AFIX   0
C15   1    0.829723    0.447471    0.866951    11.00000    0.03805    0.09952 =
         0.05529   -0.00714   -0.00346    0.00449
AFIX 137
H15A  2    0.832727    0.381994    0.884838    11.00000   -1.50000
H15B  2    0.831409    0.511159    0.885889    11.00000   -1.50000
H15C  2    0.891888    0.449091    0.847206    11.00000   -1.50000
AFIX   0
C16   1    0.716071    0.554365    0.812775    11.00000    0.05864    0.08366 =
         0.07501    0.03351    0.01563    0.00067
AFIX 137
H16A  2    0.723514    0.616667    0.832230    11.00000   -1.50000
H16B  2    0.645833    0.557341    0.798123    11.00000   -1.50000
H16C  2    0.773790    0.555821    0.790939    11.00000   -1.50000
AFIX   0
C17   1    0.587602    0.338031    0.919503    11.00000    0.04819    0.04088 =
         0.04327    0.00628    0.00260   -0.00596
C18   1    0.670885    0.356724    0.957351    11.00000    0.08776    0.06117 =
         0.05488    0.01745   -0.01934   -0.00771
AFIX 137
H18A  2    0.662878    0.299614    0.979217    11.00000   -1.50000
H18B  2    0.657384    0.427052    0.970929    11.00000   -1.50000
H18C  2    0.744362    0.355173    0.945524    11.00000   -1.50000
AFIX   0
C19   1    0.603053    0.223947    0.898850    11.00000    0.08991    0.04221 =
         0.06314    0.00655   -0.01124   -0.00630
AFIX 137
H19A  2    0.587596    0.168425    0.920731    11.00000   -1.50000
H19B  2    0.677667    0.216207    0.888699    11.00000   -1.50000
H19C  2    0.553599    0.215565    0.874150    11.00000   -1.50000
AFIX   0
C20   1    0.469972    0.347816    0.938128    11.00000    0.06854    0.09241 =
         0.07816    0.02593    0.02533   -0.00415
AFIX 137
H20A  2    0.417735    0.336094    0.914612    11.00000   -1.50000
H20B  2    0.459572    0.420025    0.950486    11.00000   -1.50000
H20C  2    0.459173    0.293436    0.960914    11.00000   -1.50000
AFIX   0
MOLE    2
C21   1    0.120096    0.542074    0.937468    11.00000    0.06458    0.07193 =
         0.06764   -0.00269   -0.00171   -0.00157
S1    4    0.010082    0.495592    0.973247    11.00000    0.05537    0.05151 =
         0.04124   -0.00564   -0.00337   -0.00374
O1    5   -0.010902    0.386132    0.958560    11.00000    0.10315    0.05260 =
         0.07612   -0.00344   -0.00522   -0.01313
O2    5    0.056007    0.505882    1.016869    11.00000    0.08886    0.10241 =
         0.04266   -0.00768   -0.01488   -0.00360
O3    5   -0.077230    0.572214    0.963794    11.00000    0.06091    0.08948 =
         0.07827   -0.01490   -0.00566    0.02258
F1    6    0.092704    0.535828    0.894793    11.00000    0.10911    0.12483 =
         0.05277    0.00694    0.01479   -0.01945
F2    6    0.208771    0.479992    0.942655    11.00000    0.05508    0.19721 =
         0.14462   -0.00134    0.01372    0.03585
F3    6    0.149300    0.644208    0.945254    11.00000    0.13864    0.09216 =
         0.12751   -0.00782    0.01388   -0.06553
HKLF 4
REM  9fch1m_0m
REM R1 =  0.0538 for   3241 Fo > 4sig(Fo)  and  0.1183 for all   5502 data
REM    268 parameters refined using      0 restraints
END
WGHT      0.0519      0.0000
REM Highest difference peak  0.173,  deepest hole -0.250,  1-sigma level  0.044
Q1    1   0.7206  0.4247  0.9640  11.00000  0.05    0.17
Q2    1   0.3444  0.5040  0.7786  11.00000  0.05    0.17
Q3    1   0.7563  0.3513  0.9568  11.00000  0.05    0.17
Q4    1   0.5537  0.4761  0.8459  11.00000  0.05    0.16
Q5    1   0.0626  0.3823  0.9636  11.00000  0.05    0.15
Q6    1   0.8666  0.3682  0.8763  11.00000  0.05    0.15
Q7    1   0.6479  0.2760  0.8059  11.00000  0.05    0.15
Q8    1   0.3156  0.7323  0.7747  11.00000  0.05    0.15
Q9    1   0.7620  0.2734  1.0072  11.00000  0.05    0.15
Q10   1   0.4377  0.8826  0.9545  11.00000  0.05    0.14
Q11   1   0.7584  0.7351  0.8389  11.00000  0.05    0.14
Q12   1   0.0990  0.4165  1.0123  11.00000  0.05    0.14
Q13   1   0.5167  0.1999  0.9393  11.00000  0.05    0.14
Q14   1  -0.1362  0.5855  0.9258  11.00000  0.05    0.14
Q15   1   0.1544  0.4124  0.9629  11.00000  0.05    0.14
Q16   1   0.6626  0.2418  0.7809  11.00000  0.05    0.14
Q17   1   0.0550  0.5068  0.8579  11.00000  0.05    0.14
Q18   1  -0.0563  0.3414  0.9973  11.00000  0.05    0.14
Q19   1   0.6011  0.3829  0.8972  11.00000  0.05    0.14
Q20   1   0.3808  0.6516  0.7658  11.00000  0.05    0.14
;
