# Supplementary material for: (Biphenyl-2,2′-di­yl)di-tert-butyl­phos­phonium trifluoro­methane­sulfonate
Source: Acta Crystallogr Sect E Struct Rep Online. 2012 Dec 5;69(Pt 1):o20. doi: 10.1107/S1600536812049045 (PMC3588282; doi:10.1107/S1600536812049045)
Supplement: Supplementary file 2 [file e-69-00o20-Isup2.hkl]

#
# h,k,l, Fc-squared, Fo-squared, sigma(Fo-squared) and status flag
#
data_I
_shelx_title ' 9fch1m_0m'
_shelx_refln_list_code          4
_shelx_F_calc_maximum      354.98
_exptl_crystal_F_000      1872.00
_reflns_d_resolution_high  0.7479
 
loop_
 _symmetry_equiv_pos_as_xyz
 'x, y, z'
 '-x, -y, z+1/2'
 '-y+1/2, x+1/2, z+1/4'
 'y+1/2, -x+1/2, z+3/4'
 '-x+1/2, y+1/2, -z+1/4'
 'x+1/2, -y+1/2, -z+3/4'
 'y, x, -z'
 '-y, -x, -z+1/2'
 
_cell_length_a    12.1339
_cell_length_b    12.1339
_cell_length_c    30.0573
_cell_angle_alpha  90.000
_cell_angle_beta   90.000
_cell_angle_gamma  90.000
 
_shelx_F_squared_multiplier     1.000
 
loop_
 _refln_index_h
 _refln_index_k
 _refln_index_l
 _refln_F_squared_calc
 _refln_F_squared_meas
 _refln_F_squared_sigma
 _refln_observed_status
   1   1   0      140.82      205.89      8.07 o
   0   2   0   126014.21   111020.85   3899.05 o
   1   2   0     4537.52     4641.09    102.69 o
   2   2   0       99.72       91.04      9.78 o
   1   3   0    31583.15    30013.74    455.62 o
   2   3   0      514.06      583.02     16.63 o
   3   3   0     1889.46     1547.98     36.66 o
   0   4   0      706.70      598.72     34.64 o
   1   4   0      504.94      503.87     17.89 o
   2   4   0     4195.15     3459.05     61.33 o
   3   4   0     2250.46     2144.99     43.16 o
   4   4   0     2950.90     2792.25     88.19 o
   1   5   0    11591.43    11436.02    191.82 o
   2   5   0       49.25       67.82     10.38 o
   3   5   0     1300.44     1057.11     34.95 o
   4   5   0        5.71       14.16     15.60 o
   5   5   0      690.72      620.37    101.58 o
   0   6   0        0.27       -7.49     17.82 o
   1   6   0     1035.21     1039.00     73.07 o
   2   6   0       25.61       82.08     15.72 o
   3   6   0     1229.48     1185.29     60.73 o
   4   6   0      549.67      564.08     57.69 o
   5   6   0        2.40      -14.75     25.00 o
   6   6   0     3452.30     3423.93    119.35 o
   1   7   0     5245.57     5222.83    184.44 o
   2   7   0       97.36      140.66     26.34 o
   3   7   0      233.09      248.63     22.28 o
   4   7   0      835.60      795.37     34.65 o
   5   7   0      303.33      243.08     26.94 o
   6   7   0      949.34      899.18     38.57 o
   7   7   0       44.72       26.56     36.73 o
   0   8   0      450.67      403.70     53.85 o
   1   8   0      104.20      123.31     23.46 o
   2   8   0      583.38      582.48     36.46 o
   3   8   0       13.14       36.18     28.86 o
   4   8   0     3553.36     3388.48     84.83 o
   5   8   0      549.18      500.29     31.84 o
   6   8   0     4035.62     3897.48     93.04 o
   7   8   0     3281.94     3012.44     79.50 o
   8   8   0      611.55      549.92     54.35 o
   1   9   0     2279.76     2316.32     69.27 o
   2   9   0      144.39      145.12     38.94 o
   3   9   0      390.61      458.84     38.01 o
   4   9   0       45.34       59.01     29.11 o
   5   9   0      295.26      292.66     29.53 o
   6   9   0       10.08        3.19     43.91 o
   7   9   0      165.36      133.21     29.66 o
   8   9   0      636.10      595.76     60.41 o
   9   9   0     2818.44     2915.17    171.53 o
   0  10   0      150.78      145.05     47.53 o
   1  10   0       59.74       15.43     28.18 o
   2  10   0     1997.91     2184.23     71.40 o
   3  10   0        6.34       -7.75     32.80 o
   4  10   0     3576.71     3418.75     91.82 o
   5  10   0       12.29        9.50     32.34 o
   6  10   0      830.25      950.02     50.75 o
   7  10   0        0.26      -24.37     29.43 o
   8  10   0       99.27      129.74     35.88 o
   9  10   0        5.93       23.22     60.44 o
  10  10   0      266.76      166.65     68.43 o
   1  11   0     1043.72     1198.91     55.54 o
   2  11   0       11.33      -15.19     32.64 o
   3  11   0      356.28      340.54     42.95 o
   4  11   0        3.61       -4.15     32.84 o
   5  11   0      126.12      138.38     40.42 o
   6  11   0       50.94      -36.14     36.14 o
   7  11   0      108.14      160.98     39.26 o
   8  11   0       12.41      -23.73     38.14 o
   9  11   0      839.94      850.42     88.59 o
  10  11   0       10.97      -14.20     42.61 o
  11  11   0       24.14       67.02     66.23 o
   0  12   0      100.22      186.13     53.29 o
   1  12   0       14.40       27.68     35.71 o
   2  12   0      134.52      163.24     37.09 o
   3  12   0       20.41      -32.75     59.13 o
   4  12   0        0.83       11.29     35.97 o
   5  12   0        6.30       58.95     41.89 o
   6  12   0        2.85       73.72     42.86 o
   7  12   0       15.72      -33.31     41.07 o
   8  12   0       33.60       31.77     47.95 o
   9  12   0       83.14      124.13     44.25 o
  10  12   0        0.00      100.18     49.75 o
   1  13   0       49.24       15.92     47.61 o
   2  13   0        1.04       10.01     38.20 o
   3  13   0      350.80      320.61     51.14 o
   4  13   0        2.30      -31.36     57.13 o
   5  13   0      176.23      203.69     58.00 o
   6  13   0       30.10       34.23     47.00 o
   7  13   0       81.07      104.97     59.27 o
   8  13   0      256.43      232.24     54.79 o
   9  13   0       87.85      161.19     87.17 o
   0  14   0      318.00      163.14     64.33 o
   1  14   0       27.73       74.31     49.13 o
   2  14   0       67.05       74.75     44.20 o
   3  14   0       63.22       97.39     49.14 o
   4  14   0        0.34      -36.55     49.14 o
   5  14   0        6.01      -23.33     47.07 o
   6  14   0      127.04       86.42     53.19 o
   7  14   0      149.71      198.76     60.74 o
   8  14   0       83.50      138.10     58.01 o
   1  15   0      211.26      251.93     47.03 o
   2  15   0       59.06       98.73     57.44 o
   3  15   0      170.28      213.05     52.95 o
   4  15   0      123.49      140.04     59.41 o
   5  15   0       35.10      -53.74     53.99 o
   6  15   0        2.68      -44.90     59.31 o
   0  16   0       10.37      -30.14    145.44 o
   1  16   0       44.88       86.60     56.47 o
   2  16   0        0.99       -1.44     61.10 o
   0   1   1      123.06      131.43      9.01 o
   1   1   1      469.30      435.08      9.40 o
  -1   2   1       57.79       79.19      7.41 o
   0   2   1    26694.33    25022.73    722.54 o
   1   2   1       58.87       70.57     10.05 o
   2   2   1        3.48        4.03      8.16 o
  -2   3   1     2244.56     2202.68     42.04 o
  -1   3   1     1965.34     2182.16     41.46 o
   0   3   1       72.71       80.63     12.79 o
   1   3   1     1968.69     2172.40     38.36 o
   2   3   1     2251.55     2203.73     47.13 o
   3   3   1     2153.11     2095.73     37.87 o
  -3   4   1     2659.96     2659.67     51.72 o
  -2   4   1     2826.93     2833.60     53.85 o
  -1   4   1     1607.47     1644.32     43.87 o
   0   4   1       91.82       82.13     12.44 o
   1   4   1     1634.26     1756.42     38.46 o
   2   4   1     2843.47     2802.88     53.59 o
   3   4   1     2615.35     2543.47     44.93 o
   4   4   1     3616.96     3626.10     64.13 o
  -4   5   1     6219.46     5831.30    116.73 o
  -3   5   1      485.44      512.37     59.45 o
  -2   5   1     2520.47     2439.09     51.49 o
  -1   5   1     1072.36     1191.65     37.51 o
   0   5   1       14.50       -3.59     10.63 o
   1   5   1     1069.03     1140.91     30.60 o
   2   5   1     2472.95     2195.42     43.19 o
   3   5   1      485.68      487.66     18.01 o
   4   5   1     6262.33     5778.53     92.50 o
   5   5   1     1569.33     1611.69     59.61 o
  -5   6   1     2339.71     2286.25     60.03 o
  -4   6   1      185.19      218.58     25.36 o
  -3   6   1     1793.03     1866.62     50.10 o
  -2   6   1     1108.43     1260.15     43.04 o
  -1   6   1      668.68      718.53     36.86 o
   0   6   1     2815.82     2997.26     62.18 o
   1   6   1      675.00      638.78     25.23 o
   2   6   1     1103.86     1201.70     61.55 o
   3   6   1     1760.58     1813.41     35.08 o
   4   6   1      185.12      197.83     15.35 o
   5   6   1     2272.51     2245.08     58.61 o
   6   6   1      189.12      198.91     25.58 o
  -6   7   1      127.60      116.21     39.10 o
  -5   7   1      190.24      154.87     24.91 o
  -4   7   1      253.36      282.42     27.21 o
  -3   7   1      146.03      136.78     24.89 o
  -2   7   1     1355.61     1343.19     46.98 o
  -1   7   1     5295.70     5317.66    112.99 o
   0   7   1     1562.91     1723.28     61.15 o
   1   7   1     5316.54     5320.81    106.54 o
   2   7   1     1333.65     1312.88     37.22 o
   3   7   1      143.43      125.57     14.38 o
   4   7   1      262.44      347.77     26.94 o
   5   7   1      187.31      153.14     24.99 o
   6   7   1      130.08      162.31     22.60 o
   7   7   1      285.34      281.30     31.19 o
  -7   8   1      245.82      251.89     31.77 o
  -6   8   1      836.43      827.65     41.32 o
  -5   8   1     1698.43     1670.27     51.89 o
  -4   8   1      308.11      286.14     26.39 o
  -3   8   1      668.64      592.38     56.75 o
  -2   8   1      798.24      816.17     54.32 o
  -1   8   1      915.87      949.96     56.73 o
   0   8   1     5696.87     5617.15    106.38 o
   1   8   1      909.62      975.44     48.23 o
   2   8   1      813.59      835.21     24.75 o
   3   8   1      660.71      680.68     75.64 o
   4   8   1      308.85      276.47     26.77 o
   5   8   1     1683.64     1611.52     50.99 o
   6   8   1      851.70      784.87     40.62 o
   7   8   1      245.71      242.73     31.96 o
   8   8   1     1779.01     1826.33     59.78 o
  -8   9   1      130.60      134.78     34.92 o
  -7   9   1      133.88      126.48     29.16 o
  -6   9   1      640.15      592.55     39.57 o
  -5   9   1      163.97      242.17     28.03 o
  -4   9   1      712.80      707.58     42.29 o
  -3   9   1      349.19      365.53     35.07 o
  -2   9   1      180.80      185.84     30.76 o
  -1   9   1     1245.15     1309.60    102.88 o
   0   9   1      349.06      350.99     30.63 o
   1   9   1     1236.60     1206.17     49.56 o
   2   9   1      178.70      206.37     36.86 o
   3   9   1      336.55      366.05     52.40 o
   4   9   1      713.69      802.87     45.51 o
   5   9   1      161.75      134.87     26.25 o
   6   9   1      648.50      631.25     38.07 o
   7   9   1      135.77      131.21     29.23 o
   8   9   1      134.07       91.24     33.64 o
   9   9   1      313.84      407.56     42.66 o
  -9  10   1      132.95      140.62     36.31 o
  -8  10   1      438.32      422.89     42.02 o
  -7  10   1      205.21      212.28     35.45 o
  -6  10   1      453.64      505.64     39.48 o
  -5  10   1      231.55      262.05     38.63 o
  -4  10   1       37.75       96.23     31.17 o
  -3  10   1      491.81      494.94     42.47 o
  -2  10   1     1578.15     1516.42     57.43 o
  -1  10   1      217.99      257.91     40.06 o
   0  10   1      573.82      510.77     41.29 o
   1  10   1      218.45      297.25     40.38 o
   2  10   1     1576.42     1494.37     58.55 o
   3  10   1      495.72      457.65     44.53 o
   4  10   1       34.95       26.25     30.22 o
   5  10   1      235.50      240.11     46.38 o
   6  10   1      444.21      323.69     37.59 o
   7  10   1      207.73      235.04     32.75 o
   8  10   1      429.57      498.83     58.27 o
   9  10   1      135.26      116.72     37.18 o
  10  10   1        5.59       43.33     42.68 o
 -10  11   1       13.59        2.68     43.80 o
  -9  11   1       45.24       10.31     37.84 o
  -8  11   1       11.65        1.80     39.49 o
  -7  11   1      213.82      165.55     43.07 o
  -6  11   1        9.64       -5.77     62.11 o
  -5  11   1      262.16      323.33     41.44 o
  -4  11   1        7.05        6.01     31.10 o
  -3  11   1        5.04      -35.22     35.22 o
  -2  11   1      251.62      296.53     70.67 o
  -1  11   1      270.76      277.52     94.06 o
   0  11   1      133.68      103.54     36.70 o
   1  11   1      273.61      274.58     35.23 o
   2  11   1      247.63      206.42     37.48 o
   3  11   1        5.88      -26.01     36.86 o
   4  11   1        7.43        7.97     30.46 o
   5  11   1      266.94      251.09     41.35 o
   6  11   1        9.67       87.75     41.57 o
   7  11   1      213.03      211.34     37.09 o
   8  11   1       12.30      -17.05     39.08 o
   9  11   1       44.87       74.14     36.25 o
  10  11   1       12.95       -1.75     49.36 o
  11  11   1       17.18        3.37     49.53 o
 -10  12   1        3.76       12.11     66.29 o
  -9  12   1      121.06       68.87     50.94 o
  -8  12   1       66.92       62.83     45.45 o
  -7  12   1       32.75       -2.38     46.47 o
  -6  12   1      126.21       62.72     41.40 o
  -5  12   1       46.90       12.15     59.61 o
  -4  12   1      341.29      291.87     43.89 o
  -3  12   1       30.82       46.92     37.90 o
  -2  12   1       95.69      113.02     46.79 o
  -1  12   1      105.05      108.93     44.55 o
   0  12   1       74.04       63.76     35.61 o
   1  12   1      105.38      162.41     38.49 o
   2  12   1       97.57       98.52     36.69 o
   3  12   1       31.84       59.68     51.12 o
   4  12   1      334.01      426.40     51.46 o
   5  12   1       48.95       38.25     54.63 o
   6  12   1      124.73      166.52     74.67 o
   7  12   1       32.29      -47.59     47.59 o
   8  12   1       64.35       24.12     47.26 o
   9  12   1      118.18      138.97     69.92 o
  10  12   1        3.14       71.13     48.72 o
  -9  13   1       70.13       99.97     86.21 o
  -8  13   1       21.05       47.52     54.25 o
  -7  13   1       39.63       72.93     50.36 o
  -6  13   1      203.88      227.33     64.90 o
  -5  13   1        1.51      -10.57     46.66 o
  -4  13   1      149.16      139.83     47.75 o
  -3  13   1       41.18       54.50     45.58 o
  -2  13   1       38.25       65.90     38.20 o
  -1  13   1       56.76       46.84     79.32 o
   0  13   1       53.83       32.59     38.85 o
   1  13   1       55.52       50.09     48.65 o
   2  13   1       38.49       27.03     36.57 o
   3  13   1       38.91       34.96     45.71 o
   4  13   1      147.90      187.60     53.51 o
   5  13   1        1.74       20.96     46.10 o
   6  13   1      205.56      157.05     47.91 o
   7  13   1       38.47       19.96     65.54 o
   8  13   1       21.50       11.46     54.96 o
   9  13   1       68.96      117.68     74.67 o
  -8  14   1       31.95       36.61     53.87 o
  -7  14   1       51.53      -12.64     85.09 o
  -6  14   1        0.26      -52.09     52.09 o
  -5  14   1      143.51       55.35     73.71 o
  -4  14   1        7.59      -26.52     49.24 o
  -3  14   1      124.18      169.05     48.13 o
  -2  14   1       41.38       64.88     46.39 o
  -1  14   1      211.59      172.65     52.69 o
   0  14   1       21.54       78.64     89.74 o
   1  14   1      214.61      282.50     52.22 o
   2  14   1       38.86        7.77     91.18 o
   3  14   1      125.97      161.37     49.79 o
   4  14   1        7.46       22.73     44.94 o
   5  14   1      145.11      100.39     66.64 o
   6  14   1        0.33      -52.07     74.83 o
   7  14   1       52.83        7.39     56.39 o
   8  14   1       32.20      -26.40     56.61 o
  -6  15   1      163.55      154.80     61.39 o
  -5  15   1       40.54       65.46     58.05 o
  -4  15   1      130.42      102.69     55.75 o
  -3  15   1       27.44       61.40     49.27 o
  -2  15   1       88.00       26.40     57.21 o
  -1  15   1       21.49       81.52     46.04 o
   0  15   1      138.61      188.54     57.51 o
   1  15   1       21.86      -18.32     63.30 o
   2  15   1       85.89      120.39     80.90 o
   3  15   1       27.22      121.16     53.08 o
   4  15   1      128.07      113.82     59.36 o
   5  15   1       40.00       37.87     58.59 o
   6  15   1      161.64      104.74     62.13 o
  -2  16   1       10.41       -2.34     61.92 o
  -1  16   1      114.36       49.54     56.26 o
   0  16   1       16.34      -53.83     62.47 o
   1  16   1      115.28       30.43     56.17 o
   2  16   1        9.75      -27.45     58.72 o
   0   1   2        7.62       19.25      3.68 o
   1   1   2      149.63      144.89      6.25 o
  -1   2   2     4719.65     4627.86     64.42 o
   0   2   2     3237.90     2904.01     46.84 o
   1   2   2     4714.13     4507.26     64.43 o
   2   2   2      108.61      116.34     12.85 o
  -2   3   2     1419.58     1365.44     38.73 o
  -1   3   2     1419.00     1322.71     33.57 o
   0   3   2      476.29      425.41     14.03 o
   1   3   2     1438.14     1320.73     26.95 o
   2   3   2     1425.29     1365.30     29.89 o
   3   3   2       51.62       35.87     11.73 o
  -3   4   2     2018.71     2026.45     42.55 o
  -2   4   2      694.78      720.92     20.03 o
  -1   4   2      812.52      772.37     23.40 o
   0   4   2     1202.49     1116.87     24.83 o
   1   4   2      804.20      797.32     25.66 o
   2   4   2      714.67      713.08     22.36 o
   3   4   2     2024.53     2033.98     42.78 o
   4   4   2      136.22      109.71     12.29 o
  -4   5   2     1448.54     1465.75     33.16 o
  -3   5   2     1620.29     1728.46     36.46 o
  -2   5   2     2518.49     2671.24     53.65 o
  -1   5   2     1799.11     1921.53     39.80 o
   0   5   2     1152.75     1318.02     34.71 o
   1   5   2     1757.58     1985.21     44.70 o
   2   5   2     2494.25     2559.68     48.17 o
   3   5   2     1601.20     1632.32     37.82 o
   4   5   2     1433.21     1472.84     32.77 o
   5   5   2       14.71        9.95     13.02 o
  -5   6   2      219.42      246.37     23.39 o
  -4   6   2     1636.97     1649.06     48.99 o
  -3   6   2     2865.79     2688.52     64.05 o
  -2   6   2      164.24      131.90     22.72 o
  -1   6   2      359.37      356.71     26.91 o
   0   6   2        7.47       32.64     15.70 o
   1   6   2      354.30      436.81     22.94 o
   2   6   2      171.69      196.90     18.47 o
   3   6   2     2832.52     2700.41     55.69 o
   4   6   2     1628.04     1691.64     36.64 o
   5   6   2      214.75      242.83     17.94 o
   6   6   2      311.01      297.30     27.65 o
  -6   7   2     1127.91     1162.80     43.91 o
  -5   7   2      374.42      406.73     29.56 o
  -4   7   2     1363.18     1386.16     44.60 o
  -3   7   2      280.93      290.64     31.41 o
  -2   7   2     1753.60     1625.88     52.07 o
  -1   7   2      288.73      304.29     26.20 o
   0   7   2     4940.08     4827.65     92.85 o
   1   7   2      286.92      314.98     25.06 o
   2   7   2     1787.66     1755.86     45.31 o
   3   7   2      286.26      319.69     19.73 o
   4   7   2     1383.52     1322.35     31.24 o
   5   7   2      372.88      361.27     23.80 o
   6   7   2     1141.78     1130.53     42.29 o
   7   7   2      597.28      584.42     37.63 o
  -7   8   2       34.69       36.59     27.67 o
  -6   8   2      498.48      490.52     36.39 o
  -5   8   2      345.91      295.76     27.22 o
  -4   8   2      233.76      237.60     31.89 o
  -3   8   2     2983.09     3087.52    112.82 o
  -2   8   2      154.87      160.79     27.31 o
  -1   8   2     2495.23     2492.13     59.12 o
   0   8   2      412.36      392.45     35.91 o
   1   8   2     2503.60     2441.51     58.01 o
   2   8   2      160.80      176.51     20.21 o
   3   8   2     2964.13     3065.45     68.49 o
   4   8   2      232.86      265.81     19.24 o
   5   8   2      335.59      283.53     26.10 o
   6   8   2      504.29      404.83     33.43 o
   7   8   2       35.06       -9.89     25.70 o
   8   8   2       20.81       40.30     26.50 o
  -8   9   2       94.44       99.22     49.03 o
  -7   9   2      199.38      160.12     51.51 o
  -6   9   2      528.55      602.66     40.61 o
  -5   9   2      336.52      324.65     30.24 o
  -4   9   2      300.88      342.07     36.52 o
  -3   9   2      486.83      513.40     36.12 o
  -2   9   2       46.56       19.02     27.26 o
  -1   9   2     1722.83     1896.20     62.46 o
   0   9   2        5.74       53.41     32.18 o
   1   9   2     1721.51     1670.13    116.34 o
   2   9   2       43.36        5.43     27.88 o
   3   9   2      483.10      483.84     38.84 o
   4   9   2      305.40      326.60     36.18 o
   5   9   2      351.44      256.15     44.27 o
   6   9   2      524.56      565.23     38.73 o
   7   9   2      203.85      197.68     37.98 o
   8   9   2       94.67       80.68     33.59 o
   9   9   2       42.40        4.68     33.58 o
  -9  10   2       12.33       70.53     36.14 o
  -8  10   2       54.06       81.51     35.16 o
  -7  10   2      224.24      238.47     41.41 o
  -6  10   2      492.96      585.32     47.52 o
  -5  10   2       78.50       13.77     35.19 o
  -4  10   2       48.39       72.80     32.21 o
  -3  10   2       63.91       12.55     36.06 o
  -2  10   2     1084.07     1069.86     49.84 o
  -1  10   2       68.31       62.75     29.21 o
   0  10   2     5274.29     5006.56    120.96 o
   1  10   2       68.59       91.98     29.29 o
   2  10   2     1103.75     1100.38     65.27 o
   3  10   2       63.39       29.14     35.46 o
   4  10   2       51.61      160.20     33.65 o
   5  10   2       79.95      141.68     35.80 o
   6  10   2      502.54      531.40     42.81 o
   7  10   2      225.05      227.48     31.48 o
   8  10   2       53.34      124.34     35.90 o
   9  10   2       12.28       13.46     34.63 o
  10  10   2        3.07        5.79     44.73 o
 -10  11   2       12.16      120.91     42.62 o
  -9  11   2       55.98        2.96     50.85 o
  -8  11   2       56.38       45.33     39.48 o
  -7  11   2       62.42       78.26     55.60 o
  -6  11   2        9.56      -48.39     48.39 o
  -5  11   2      144.03      204.10     47.91 o
  -4  11   2      463.68      447.09     43.30 o
  -3  11   2      131.81       85.03     35.86 o
  -2  11   2      409.74      473.32     98.18 o
  -1  11   2      507.05      462.45     56.26 o
   0  11   2       46.49       50.83     49.84 o
   1  11   2      510.00      459.85     45.67 o
   2  11   2      406.63      495.33     42.15 o
   3  11   2      129.65      176.20     37.91 o
   4  11   2      455.15      507.47     70.70 o
   5  11   2      150.99      248.57     39.54 o
   6  11   2        9.41       -2.53     41.29 o
   7  11   2       63.30       31.31     43.61 o
   8  11   2       55.95      -33.65     40.25 o
   9  11   2       56.11       65.22     58.70 o
  10  11   2       12.36       40.75     43.52 o
  11  11   2       28.05      -17.09     60.09 o
 -10  12   2       19.99       16.56     48.75 o
  -9  12   2        1.93       93.73     50.61 o
  -8  12   2       49.66       72.84     58.01 o
  -7  12   2        6.96      -14.22     47.68 o
  -6  12   2       56.82       63.42     52.40 o
  -5  12   2       51.41       65.63     43.91 o
  -4  12   2       83.65       27.03     38.97 o
  -3  12   2      327.87      333.82     43.21 o
  -2  12   2      172.77      159.49     39.69 o
  -1  12   2      180.23      213.38     40.17 o
   0  12   2      827.64      829.62     53.39 o
   1  12   2      177.64      163.23     54.64 o
   2  12   2      172.60      112.28     38.58 o
   3  12   2      325.69      303.13     48.23 o
   4  12   2       83.40       68.10     37.23 o
   5  12   2       53.51       10.66     39.99 o
   6  12   2       55.71       97.37     44.01 o
   7  12   2        7.25       65.32     42.49 o
   8  12   2       50.10      118.51     50.70 o
   9  12   2        2.00      -43.65     43.65 o
  10  12   2       19.96       41.50     48.88 o
  -9  13   2       33.73       91.36     58.07 o
  -8  13   2       72.43       47.19     53.65 o
  -7  13   2       14.83        4.61     48.19 o
  -6  13   2        9.94       13.12     45.27 o
  -5  13   2       32.88       48.47     70.51 o
  -4  13   2      318.10      365.96     45.53 o
  -3  13   2       12.25       11.01     44.55 o
  -2  13   2      515.37      524.81     47.82 o
  -1  13   2       56.58        0.52     46.49 o
   0  13   2        0.82       51.39     48.17 o
   1  13   2       56.26       28.34     43.11 o
   2  13   2      514.82      507.63     48.70 o
   3  13   2       12.94       32.24     42.86 o
   4  13   2      319.65      297.84     60.41 o
   5  13   2       33.02      -10.25     45.79 o
   6  13   2        9.67       39.59     45.21 o
   7  13   2       14.43        8.09     56.47 o
   8  13   2       71.43       82.51     55.49 o
   9  13   2       32.50       12.66     59.21 o
  -8  14   2       61.71      -17.85     51.48 o
  -7  14   2       48.93       47.38     57.46 o
  -6  14   2       19.99       57.52     52.75 o
  -5  14   2        0.94      -47.19     47.19 o
  -4  14   2       27.34      -56.41     56.41 o
  -3  14   2      207.38      140.21     47.37 o
  -2  14   2        6.39       25.87     43.26 o
  -1  14   2      112.75      108.04     47.45 o
   0  14   2       43.23       83.10     45.35 o
   1  14   2      110.49      135.64     66.34 o
   2  14   2        6.36      -11.54     57.05 o
   3  14   2      205.25      241.78     50.80 o
   4  14   2       26.93       25.23     51.29 o
   5  14   2        1.28      -47.11     47.11 o
   6  14   2       20.02      -50.59     50.59 o
   7  14   2       49.70       94.54     59.31 o
   8  14   2       61.41      139.86     60.58 o
  -6  15   2       66.21       12.45     55.87 o
  -5  15   2       20.16       49.98     89.09 o
  -4  15   2        0.23      -50.06     75.93 o
  -3  15   2       17.95        1.11     51.76 o
  -2  15   2       36.31       16.76     56.39 o
  -1  15   2      107.32      163.69     61.84 o
   0  15   2        0.03      -14.38     57.90 o
   1  15   2      106.77      129.57     54.96 o
   2  15   2       36.58       70.15     77.98 o
   3  15   2       17.62      -19.82     47.36 o
   4  15   2        0.14      -52.43     67.62 o
   5  15   2       20.73      -10.14     90.22 o
   6  15   2       66.58      147.91     63.92 o
  -2  16   2       63.70       98.53     62.67 o
  -1  16   2       13.66       36.63     57.70 o
   0  16   2      207.87      218.58     64.06 o
   1  16   2       13.58      -53.79     53.79 o
   2  16   2       63.61      156.20     86.21 o
   0   1   3       61.07       55.11      8.48 o
   1   1   3     1198.20     1314.02     22.98 o
  -1   2   3    19889.59    20265.59    328.93 o
   0   2   3     1348.18     1127.30     31.69 o
   1   2   3    19954.49    20429.86    308.02 o
   2   2   3     3450.63     3429.23     50.68 o
  -2   3   3       18.94        5.73      9.67 o
  -1   3   3     1316.95     1320.97     25.71 o
   0   3   3     9180.91     8700.95    114.15 o
   1   3   3     1282.30     1319.62     23.15 o
   2   3   3       18.87       11.93      8.09 o
   3   3   3        2.62       15.38      9.83 o
  -3   4   3     1225.64     1197.33     34.03 o
  -2   4   3     5090.50     4698.94     82.43 o
  -1   4   3     1999.69     2126.62     55.36 o
   0   4   3      235.74      256.81     13.15 o
   1   4   3     2066.55     2075.49     45.52 o
   2   4   3     5144.09     5014.54    109.60 o
   3   4   3     1196.46     1131.01     29.07 o
   4   4   3       59.00       78.67     12.64 o
  -4   5   3      764.08      669.48     27.72 o
  -3   5   3     1118.74     1151.21     28.71 o
  -2   5   3     1318.97     1426.93     34.51 o
  -1   5   3     1441.91     1542.54     35.58 o
   0   5   3        9.10        8.03     11.31 o
   1   5   3     1442.10     1567.36     38.20 o
   2   5   3     1319.52     1421.95     39.39 o
   3   5   3     1120.77     1139.11     30.56 o
   4   5   3      762.25      709.14     28.62 o
   5   5   3      262.50      278.80     23.07 o
  -5   6   3       86.20      118.96     20.13 o
  -4   6   3      129.42      102.09     16.17 o
  -3   6   3     4534.36     4467.75     80.68 o
  -2   6   3     2483.14     2464.17     50.50 o
  -1   6   3     3453.53     3463.21     63.29 o
   0   6   3     2925.09     2962.20     98.02 o
   1   6   3     3510.17     3532.58     77.82 o
   2   6   3     2453.65     2553.51     49.77 o
   3   6   3     4488.85     4439.02     77.23 o
   4   6   3      128.45      136.60     16.35 o
   5   6   3       75.11       43.76     14.15 o
   6   6   3      163.14      145.85     18.25 o
  -6   7   3      568.53      551.35     33.24 o
  -5   7   3       49.60       53.07     20.65 o
  -4   7   3      328.01      292.29     24.80 o
  -3   7   3       39.75       45.04     20.87 o
  -2   7   3      559.28      550.37     31.82 o
  -1   7   3      316.67      269.72     25.80 o
   0   7   3     1345.25     1389.22     40.76 o
   1   7   3      336.07      333.05     38.75 o
   2   7   3      567.53      552.94     25.88 o
   3   7   3       45.66       29.47     16.41 o
   4   7   3      332.41      312.13     18.32 o
   5   7   3       49.49       34.50     15.09 o
   6   7   3      587.99      590.39     33.02 o
   7   7   3      475.77      476.77     33.67 o
  -7   8   3       76.58       58.42     27.42 o
  -6   8   3       73.93       76.33     35.89 o
  -5   8   3      894.82      915.44     41.51 o
  -4   8   3      704.91      634.28     37.41 o
  -3   8   3       39.84       46.06     25.54 o
  -2   8   3     1805.62     1760.04     57.52 o
  -1   8   3     2452.56     2397.87     70.41 o
   0   8   3     4560.80     4330.30    104.98 o
   1   8   3     2444.11     2445.65     57.21 o
   2   8   3     1790.85     1817.29     48.31 o
   3   8   3       40.72       43.57     19.92 o
   4   8   3      701.48      663.39     30.08 o
   5   8   3      894.60      900.16     29.93 o
   6   8   3       70.68       91.64     26.87 o
   7   8   3       79.60       65.63     33.61 o
   8   8   3       12.47       42.93     26.76 o
  -8   9   3      122.75      134.42     36.06 o
  -7   9   3      427.81      380.06     34.35 o
  -6   9   3     1653.05     1604.69     58.73 o
  -5   9   3        8.04       41.72     30.41 o
  -4   9   3      467.63      527.68     41.92 o
  -3   9   3      390.11      373.40     32.95 o
  -2   9   3      509.22      516.20     40.06 o
  -1   9   3     1249.00     1262.55     65.93 o
   0   9   3      233.81      203.53     29.43 o
   1   9   3     1256.18     1285.11     52.41 o
   2   9   3      516.03      462.12     36.31 o
   3   9   3      390.18      344.53     44.49 o
   4   9   3      476.22      512.33     42.47 o
   5   9   3        7.87       26.88     24.89 o
   6   9   3     1658.90     1576.30     54.43 o
   7   9   3      428.44      476.76     38.71 o
   8   9   3      118.52      104.56     32.17 o
   9   9   3       45.28       25.05     35.80 o
  -9  10   3        4.73       -4.62     45.19 o
  -8  10   3      452.14      475.54     43.06 o
  -7  10   3      105.32      102.94     33.78 o
  -6  10   3       88.92      135.78     37.56 o
  -5  10   3      635.69      545.92     56.89 o
  -4  10   3      300.57      298.70     36.04 o
  -3  10   3      488.17      564.34     42.45 o
  -2  10   3      224.87      215.29     32.46 o
  -1  10   3      311.72      365.75     38.63 o
   0  10   3       13.38       -4.73     30.19 o
   1  10   3      302.18      338.23     34.99 o
   2  10   3      231.80      266.11     35.32 o
   3  10   3      499.37      552.99     52.40 o
   4  10   3      307.67      280.06     37.09 o
   5  10   3      638.60      643.17     55.44 o
   6  10   3       88.14      114.37     33.75 o
   7  10   3      102.77      104.85     30.70 o
   8  10   3      455.27      498.00     44.43 o
   9  10   3        4.23       -5.08     34.54 o
  10  10   3        9.58       23.83     53.85 o
 -10  11   3       86.82       42.46     43.14 o
  -9  11   3       55.56      127.88     44.00 o
  -8  11   3       60.23       30.83     37.11 o
  -7  11   3      305.25      131.89     40.17 o
  -6  11   3      289.76      359.81     47.70 o
  -5  11   3       89.18       44.77     38.87 o
  -4  11   3       75.40       82.02     34.77 o
  -3  11   3       62.28       53.28     35.64 o
  -2  11   3      356.91      430.09     43.83 o
  -1  11   3      202.32      151.01     31.88 o
   0  11   3     1127.26     1057.34     55.31 o
   1  11   3      195.60      159.10     75.48 o
   2  11   3      348.25      434.96     49.52 o
   3  11   3       59.91       21.36     38.30 o
   4  11   3       82.12       91.43     35.09 o
   5  11   3       88.85      129.80     37.39 o
   6  11   3      292.74      241.11     46.66 o
   7  11   3      305.30      287.72     45.61 o
   8  11   3       57.92       50.34     50.25 o
   9  11   3       54.30       45.90     41.56 o
  10  11   3       87.59       92.41     44.41 o
  11  11   3       40.97       19.67     46.95 o
 -10  12   3       15.22      -36.56     47.69 o
  -9  12   3      125.90      185.08     54.26 o
  -8  12   3       63.06      -30.91     46.67 o
  -7  12   3       11.69       53.45     46.91 o
  -6  12   3       39.52       29.51     39.55 o
  -5  12   3      200.09      236.09     46.77 o
  -4  12   3       69.38       89.20     38.70 o
  -3  12   3      261.63      282.77     42.92 o
  -2  12   3      110.42      139.18     37.75 o
  -1  12   3       66.85       22.81     42.61 o
   0  12   3      294.74      287.04     39.92 o
   1  12   3       66.57        8.92     36.17 o
   2  12   3      108.54      121.62     36.95 o
   3  12   3      264.75      203.79     41.65 o
   4  12   3       69.52       94.42     37.60 o
   5  12   3      202.21      161.42     53.87 o
   6  12   3       39.53       48.48     44.83 o
   7  12   3       13.21      -17.26     50.00 o
   8  12   3       60.81       48.10     51.83 o
   9  12   3      127.45      196.78     45.67 o
  10  12   3       16.00        2.82     50.60 o
  -9  13   3       32.62       78.55     60.05 o
  -8  13   3      122.39       97.65     53.38 o
  -7  13   3       58.52       99.76     87.29 o
  -6  13   3       14.44        7.44     44.97 o
  -5  13   3       38.10       22.19     80.28 o
  -4  13   3      153.85      163.08     41.69 o
  -3  13   3       61.33       78.64     46.38 o
  -2  13   3        7.98       49.55     37.66 o
  -1  13   3       73.93       47.25     45.36 o
   0  13   3       33.95       31.17     41.02 o
   1  13   3       73.00      183.67     54.34 o
   2  13   3        7.17       36.26     39.12 o
   3  13   3       62.15      156.70     66.66 o
   4  13   3      154.14      124.22     43.93 o
   5  13   3       37.45        8.65     49.68 o
   6  13   3       14.74       10.78     47.49 o
   7  13   3       58.18       -2.12     75.15 o
   8  13   3      121.41      195.77     60.53 o
   9  13   3       33.02       84.42     58.13 o
  -8  14   3       25.68       48.49     54.02 o
  -7  14   3      119.59      171.90     62.20 o
  -6  14   3       31.46      145.03     53.43 o
  -5  14   3      290.66      353.72     53.78 o
  -4  14   3       21.10       26.62     49.28 o
  -3  14   3      169.38      201.26     50.22 o
  -2  14   3       21.60       15.33     46.57 o
  -1  14   3       31.00       94.67     46.93 o
   0  14   3       51.59       57.72     44.03 o
   1  14   3       31.59        3.62     47.58 o
   2  14   3       20.47        8.28     46.03 o
   3  14   3      171.85      123.44     66.34 o
   4  14   3       21.60       52.42     52.12 o
   5  14   3      294.91      208.36     92.46 o
   6  14   3       31.15       73.86     55.23 o
   7  14   3      120.00      156.89     57.43 o
   8  14   3       25.46       50.26     58.51 o
  -6  15   3       26.95       35.36     54.99 o
  -5  15   3       14.62      -56.17     56.17 o
  -4  15   3       74.19      170.73     55.36 o
  -3  15   3       11.13      121.64     52.22 o
  -2  15   3       68.17       48.52     56.14 o
  -1  15   3        0.46       58.21     50.39 o
   0  15   3      139.18      217.28     63.94 o
   1  15   3        0.38      -19.07     46.51 o
   2  15   3       66.57       -1.44     57.39 o
   3  15   3       11.20       48.55     50.50 o
   4  15   3       74.92      106.27     60.56 o
   5  15   3       14.45      -11.96     70.83 o
   6  15   3       27.19       48.18     64.46 o
  -2  16   3       13.07      143.57     61.77 o
  -1  16   3       14.32       81.25     77.08 o
   0  16   3        6.35        5.19     55.97 o
   1  16   3       14.34      -69.71     69.71 o
   2  16   3       13.72      -58.38     58.38 o
   0   0   4    37171.43    34161.78    761.85 o
   0   1   4    12762.88    13211.28    181.75 o
   1   1   4    86473.31    83339.87   1337.29 o
  -1   2   4    63921.16    60839.06   1534.10 o
   0   2   4      114.07      100.97      8.05 o
   1   2   4    63886.27    59954.45    806.86 o
   2   2   4     9109.20     8480.93    128.68 o
  -2   3   4      648.59      626.88     22.83 o
  -1   3   4    22578.40    23480.26    421.79 o
   0   3   4     6569.47     7329.57    112.92 o
   1   3   4    22517.34    22475.11    325.75 o
   2   3   4      604.87      587.96     18.29 o
   3   3   4     3061.73     2943.56     71.83 o
  -3   4   4     1892.07     1663.86     38.13 o
  -2   4   4     9387.19     8901.79    154.44 o
  -1   4   4     9299.35     9590.88    205.30 o
   0   4   4     6017.16     5587.49     71.25 o
   1   4   4     9504.52     9452.37    140.67 o
   2   4   4     9425.42     9033.15    119.53 o
   3   4   4     1910.38     1843.94     40.59 o
   4   4   4     6717.54     6086.74    112.41 o
  -4   5   4      336.73      344.46     17.95 o
  -3   5   4      726.97      688.02     22.65 o
  -2   5   4     1975.57     1967.57     48.32 o
  -1   5   4       98.28      155.37     14.80 o
   0   5   4     6668.75     6545.73     96.57 o
   1   5   4       87.51      134.36     13.20 o
   2   5   4     1950.35     2018.64     41.52 o
   3   5   4      724.05      664.18     29.28 o
   4   5   4      352.77      338.84     19.70 o
   5   5   4     2177.94     2157.91     44.22 o
  -5   6   4      459.20      436.56     27.56 o
  -4   6   4     1258.78     1193.77     31.15 o
  -3   6   4      443.49      511.21     21.90 o
  -2   6   4     3737.91     3719.80     68.24 o
  -1   6   4     1460.98     1374.58     39.08 o
   0   6   4    15084.54    14437.74    209.11 o
   1   6   4     1509.78     1568.05     52.36 o
   2   6   4     3786.65     3866.17     68.43 o
   3   6   4      471.73      505.04     22.44 o
   4   6   4     1289.03     1302.68     43.01 o
   5   6   4      450.31      411.23     21.02 o
   6   6   4       26.18       29.35     16.03 o
  -6   7   4     3248.07     3006.20     59.26 o
  -5   7   4     2388.97     2428.83     51.29 o
  -4   7   4      477.02      478.85     23.73 o
  -3   7   4     1106.64     1114.95     35.38 o
  -2   7   4       41.48       27.27     16.63 o
  -1   7   4        6.41        7.77     20.16 o
   0   7   4      966.97     1085.88     70.62 o
   1   7   4        4.26        1.71     16.40 o
   2   7   4       50.39       68.94     19.77 o
   3   7   4     1133.60     1073.53     31.62 o
   4   7   4      491.15      468.74     24.09 o
   5   7   4     2362.57     2398.30     49.29 o
   6   7   4     3231.79     3041.13     59.82 o
   7   7   4     3223.43     3069.73     78.99 o
  -7   8   4     2258.00     2123.70     76.15 o
  -6   8   4      216.44      173.55     27.58 o
  -5   8   4      761.88      764.64     50.32 o
  -4   8   4       45.51        8.66     25.32 o
  -3   8   4      769.59      834.25     41.43 o
  -2   8   4      530.33      526.84     35.64 o
  -1   8   4      617.51      669.04     32.19 o
   0   8   4     3979.70     3956.72     87.50 o
   1   8   4      624.29      640.05     43.36 o
   2   8   4      528.50      634.45     29.80 o
   3   8   4      785.22      743.79     40.97 o
   4   8   4       48.11       64.57     18.49 o
   5   8   4      754.67      749.47     33.80 o
   6   8   4      227.19      206.41     22.24 o
   7   8   4     2238.84     2178.06     67.95 o
   8   8   4      166.70      218.75     48.07 o
  -8   9   4      328.13      273.84     37.67 o
  -7   9   4      350.91      393.58     34.31 o
  -6   9   4     1551.57     1603.28     58.03 o
  -5   9   4     1632.48     1736.13     61.74 o
  -4   9   4     2198.36     2205.22     72.87 o
  -3   9   4     1887.67     1778.53     60.53 o
  -2   9   4      965.53      944.65     46.70 o
  -1   9   4      802.62      847.51     45.23 o
   0   9   4      814.61      634.85     50.37 o
   1   9   4      811.15      769.91     40.97 o
   2   9   4      967.79     1014.69     46.30 o
   3   9   4     1889.05     1964.55     65.08 o
   4   9   4     2185.35     2206.95     81.20 o
   5   9   4     1601.45     1686.99     89.87 o
   6   9   4     1548.98     1572.43     53.76 o
   7   9   4      351.91      374.84     35.45 o
   8   9   4      336.31      333.89     38.62 o
   9   9   4      486.53      395.94     64.90 o
  -9  10   4       16.69        6.19     35.42 o
  -8  10   4      712.05      741.03     49.23 o
  -7  10   4      121.22      116.71     34.14 o
  -6  10   4       54.24      107.03     35.54 o
  -5  10   4       84.35      107.29     36.31 o
  -4  10   4       53.98       44.33     32.71 o
  -3  10   4      431.64      435.68     46.31 o
  -2  10   4      294.71      327.59     35.38 o
  -1  10   4      832.56      848.09     46.37 o
   0  10   4      827.95      775.92     44.90 o
   1  10   4      833.50      832.90     47.02 o
   2  10   4      288.03      277.90     34.14 o
   3  10   4      438.19      432.34     41.12 o
   4  10   4       54.04      114.54     33.59 o
   5  10   4       89.08       22.07     32.09 o
   6  10   4       52.54       51.82     32.12 o
   7  10   4      118.81      136.51     30.17 o
   8  10   4      699.58      769.23     48.62 o
   9  10   4       18.58       46.89     35.82 o
  10  10   4      704.02      728.16     73.39 o
 -10  11   4      151.19      121.89     44.77 o
  -9  11   4      106.67      167.61     45.14 o
  -8  11   4      162.64      212.09     64.10 o
  -7  11   4       34.85       78.39     39.00 o
  -6  11   4       24.63       46.60     39.45 o
  -5  11   4      125.19      129.42     38.73 o
  -4  11   4      464.04      501.88     45.91 o
  -3  11   4      214.07      193.78     38.53 o
  -2  11   4      323.51      293.89     40.83 o
  -1  11   4      213.08      325.12     47.22 o
   0  11   4        0.56       12.20     32.36 o
   1  11   4      220.06      191.33     36.21 o
   2  11   4      326.08      348.57     37.00 o
   3  11   4      213.14      251.01     40.92 o
   4  11   4      470.10      421.57     41.69 o
   5  11   4      120.95      134.74     39.12 o
   6  11   4       20.56       39.62     43.60 o
   7  11   4       33.25       17.15     36.71 o
   8  11   4      161.64      160.52     48.67 o
   9  11   4      106.41      123.20     40.18 o
  10  11   4      150.47      161.61     56.22 o
  11  11   4        0.80       20.45     43.61 o
 -10  12   4      162.18      110.43     48.65 o
  -9  12   4       44.03       21.12     57.84 o
  -8  12   4      297.98      353.70     51.24 o
  -7  12   4      280.79      340.94     83.36 o
  -6  12   4       72.70       60.01     42.64 o
  -5  12   4      156.64      109.37     44.24 o
  -4  12   4       38.33       59.61     38.76 o
  -3  12   4       19.30       15.63     45.35 o
  -2  12   4      100.41      179.29     40.92 o
  -1  12   4       14.87       28.67     34.37 o
   0  12   4      327.74      356.81     68.26 o
   1  12   4       13.99       35.59     38.65 o
   2  12   4       98.49      107.89     36.62 o
   3  12   4       17.11       42.77     37.24 o
   4  12   4       38.30       36.95     38.31 o
   5  12   4      148.44      196.09     59.61 o
   6  12   4       74.76      -22.64     43.66 o
   7  12   4      270.59      279.10     48.35 o
   8  12   4      303.68      415.37     58.97 o
   9  12   4       46.71       83.61     45.09 o
  10  12   4      160.57      163.84     52.92 o
  -9  13   4        2.66       48.64     61.68 o
  -8  13   4      221.39      246.66     58.03 o
  -7  13   4       25.10      -16.62     48.34 o
  -6  13   4      103.87      144.76     49.70 o
  -5  13   4       45.20       49.02     48.04 o
  -4  13   4        4.14        9.30     50.16 o
  -3  13   4       72.19       54.09     56.57 o
  -2  13   4      173.77      179.24     38.56 o
  -1  13   4       66.77       87.27     45.82 o
   0  13   4      431.96      362.26     45.18 o
   1  13   4       66.39       95.15     43.30 o
   2  13   4      172.12      230.61     43.47 o
   3  13   4       70.36       85.61     60.57 o
   4  13   4        3.72      -54.75     54.75 o
   5  13   4       47.00       44.58     45.76 o
   6  13   4       96.95       63.31     49.69 o
   7  13   4       22.55      -46.73     46.73 o
   8  13   4      218.27      238.64     61.18 o
   9  13   4        2.30        3.87     54.17 o
  -8  14   4        4.06      -55.01     55.01 o
  -7  14   4       95.27       -8.75     60.41 o
  -6  14   4       24.48       55.19     49.42 o
  -5  14   4       13.88      -32.27     48.19 o
  -4  14   4      122.16       97.42     49.03 o
  -3  14   4       43.86       92.08     49.42 o
  -2  14   4      180.61      228.48     52.21 o
  -1  14   4       42.17       57.53     47.43 o
   0  14   4      263.35      296.34     52.39 o
   1  14   4       38.90      116.27     66.98 o
   2  14   4      182.40      229.72     58.17 o
   3  14   4       42.26       30.36     47.21 o
   4  14   4      123.05      131.91     51.79 o
   5  14   4       12.41       92.12     50.51 o
   6  14   4       25.07        6.70     90.71 o
   7  14   4       97.67      240.62     59.23 o
   8  14   4        4.14      -64.10     64.10 o
  -5  15   4        8.65      -48.75     56.78 o
  -4  15   4       62.38      175.65     62.27 o
  -3  15   4        1.89      -19.12     51.99 o
  -2  15   4       65.83       88.93     53.95 o
  -1  15   4       13.17      -17.32     47.29 o
   0  15   4       40.34        8.94     53.71 o
   1  15   4       13.26      -18.34     49.06 o
   2  15   4       67.14       71.71     58.64 o
   3  15   4        1.74      -58.01     58.01 o
   4  15   4       63.32       -7.77     59.36 o
   5  15   4        7.96       85.93     56.30 o
  -2  16   4       72.97       17.63     57.35 o
  -1  16   4      120.92      122.86     61.60 o
   0  16   4       56.66       92.14     63.38 o
   1  16   4      121.96      123.02     58.92 o
   2  16   4       74.03       25.74     70.99 o
   0   1   5       37.23       63.39      6.74 o
   1   1   5    10941.40    10677.18    158.80 o
  -1   2   5    18961.84    18926.78    316.96 o
   0   2   5     3071.40     2950.72     45.50 o
   1   2   5    18983.29    18833.93    258.31 o
   2   2   5     2412.10     2439.60     57.78 o
  -2   3   5     4479.92     4764.60     78.70 o
  -1   3   5     9074.25     9061.00    215.22 o
   0   3   5    13898.71    14781.66    220.60 o
   1   3   5     8941.99     8706.50    132.55 o
   2   3   5     4476.53     4783.89     76.39 o
   3   3   5      256.41      255.92     12.48 o
  -3   4   5      326.66      315.72     15.97 o
  -2   4   5     5403.79     5310.72     84.90 o
  -1   4   5     4157.68     3905.73     59.32 o
   0   4   5     7434.53     7220.78    105.58 o
   1   4   5     4137.87     3804.16     52.30 o
   2   4   5     5421.08     5256.94    100.75 o
   3   4   5      336.13      304.54     14.24 o
   4   4   5     1204.91     1238.08     33.81 o
  -4   5   5      411.41      409.76     26.52 o
  -3   5   5      541.32      563.71     23.18 o
  -2   5   5      569.82      592.82     26.87 o
  -1   5   5      701.11      664.21     24.13 o
   0   5   5     4406.23     4388.55    138.36 o
   1   5   5      691.89      675.05     20.59 o
   2   5   5      558.37      601.24     19.07 o
   3   5   5      546.89      569.74     22.64 o
   4   5   5      383.36      389.92     19.96 o
   5   5   5     2572.90     2561.00     56.42 o
  -5   6   5      340.37      318.91     21.14 o
  -4   6   5     1007.53      996.20     29.34 o
  -3   6   5     1256.19     1211.01     36.66 o
  -2   6   5     2299.86     2198.34     48.00 o
  -1   6   5     2314.75     2353.17     47.68 o
   0   6   5     1031.55      993.86     26.84 o
   1   6   5     2316.45     2320.48     44.68 o
   2   6   5     2264.18     2084.04     44.80 o
   3   6   5     1231.33     1130.13     35.91 o
   4   6   5     1009.23     1056.13     32.06 o
   5   6   5      353.18      300.02     21.33 o
   6   6   5      101.25       90.60     16.97 o
  -6   7   5       24.88       16.35     18.41 o
  -5   7   5     1658.44     1720.16     41.37 o
  -4   7   5      226.69      241.82     19.27 o
  -3   7   5       41.53       27.76     16.12 o
  -2   7   5      364.39      422.76     28.38 o
  -1   7   5     1254.36     1303.56     37.56 o
   0   7   5      757.59      784.81     25.90 o
   1   7   5     1266.06     1131.94     36.78 o
   2   7   5      361.16      409.71     24.76 o
   3   7   5       39.27       30.99     15.07 o
   4   7   5      215.11      207.41     20.38 o
   5   7   5     1659.87     1724.79     45.77 o
   6   7   5       26.13        7.60     17.85 o
   7   7   5      545.14      563.91     39.31 o
  -7   8   5      203.49      226.76     41.90 o
  -6   8   5      547.25      560.26     35.23 o
  -5   8   5      228.10      214.63     26.56 o
  -4   8   5      255.09      259.51     22.49 o
  -3   8   5       66.35       44.18     19.25 o
  -2   8   5     2127.32     1911.60     65.54 o
  -1   8   5      646.64      747.10     38.41 o
   0   8   5     3094.70     3452.17     75.12 o
   1   8   5      640.62      665.71     30.14 o
   2   8   5     2134.32     2007.65     51.20 o
   3   8   5       65.03       98.71     22.38 o
   4   8   5      253.93      253.83     29.62 o
   5   8   5      223.77      225.13     21.36 o
   6   8   5      551.17      498.45     25.53 o
   7   8   5      203.56      212.04     24.25 o
   8   8   5     1042.73      907.57     86.53 o
  -8   9   5       85.32       93.49     33.71 o
  -7   9   5      434.49      418.75     34.58 o
  -6   9   5      271.50      354.60     36.19 o
  -5   9   5      327.15      403.74     51.92 o
  -4   9   5     3074.10     2831.80     82.42 o
  -3   9   5      291.47      339.54     66.93 o
  -2   9   5     1739.45     1856.26     61.68 o
  -1   9   5       41.84       96.47     35.98 o
   0   9   5      103.47      103.29     23.26 o
   1   9   5       42.72       58.19     25.86 o
   2   9   5     1740.13     1716.16     60.80 o
   3   9   5      290.89      357.77     35.55 o
   4   9   5     3077.07     2651.61     77.87 o
   5   9   5      326.96      356.68     32.04 o
   6   9   5      272.41      263.58     30.52 o
   7   9   5      431.06      432.29     38.60 o
   8   9   5       85.79       54.67     29.79 o
   9   9   5       83.97      101.01     35.72 o
  -9  10   5       28.33       91.78     35.43 o
  -8  10   5      143.00       90.47     34.75 o
  -7  10   5       59.03       62.18     36.86 o
  -6  10   5      116.27      147.27     36.00 o
  -5  10   5      502.90      551.14     47.54 o
  -4  10   5      316.91      311.20     46.15 o
  -3  10   5      308.41      307.14     36.75 o
  -2  10   5      233.04      225.28     34.13 o
  -1  10   5      245.79      244.65     36.86 o
   0  10   5        7.72       24.79     37.82 o
   1  10   5      241.54      290.03     64.18 o
   2  10   5      233.63      272.89     33.13 o
   3  10   5      319.23      306.05     38.18 o
   4  10   5      321.63      328.61     39.57 o
   5  10   5      516.64      508.87     56.89 o
   6  10   5      119.30       70.03     30.83 o
   7  10   5       62.39       45.77     33.39 o
   8  10   5      142.86      162.59     39.36 o
   9  10   5       28.28       46.73     38.18 o
  10  10   5      100.76       61.17     48.23 o
 -10  11   5       30.27      -25.89     44.85 o
  -9  11   5       90.16       73.51     44.38 o
  -8  11   5      138.83      146.55     65.70 o
  -7  11   5       78.88       87.60     40.45 o
  -6  11   5        3.78       -0.40     39.53 o
  -5  11   5      197.11      209.48     56.89 o
  -4  11   5       97.78       75.23     37.29 o
  -3  11   5      521.92      480.59     43.13 o
  -2  11   5       40.35       11.02     35.84 o
  -1  11   5      759.48      751.46     62.17 o
   0  11   5        3.57      -17.98     38.08 o
   1  11   5      754.89      791.44     54.04 o
   2  11   5       38.85       11.93     39.90 o
   3  11   5      512.50      500.48     46.42 o
   4  11   5      103.36       93.42     36.36 o
   5  11   5      196.33      244.68     39.60 o
   6  11   5        3.51       -7.61     41.50 o
   7  11   5       78.02       43.12     36.10 o
   8  11   5      138.42      166.92     41.17 o
   9  11   5       86.36      100.92     46.64 o
  10  11   5       29.69        9.65     44.11 o
  11  11   5        2.83       66.26     45.25 o
 -10  12   5       76.44       95.58     75.96 o
  -9  12   5       50.18       46.64     50.80 o
  -8  12   5      256.01      179.19     49.23 o
  -7  12   5      104.78       76.33     52.72 o
  -6  12   5       44.87       93.13     41.78 o
  -5  12   5       77.99       84.15     52.08 o
  -4  12   5       11.05       24.90     39.11 o
  -3  12   5       15.77       61.20     36.42 o
  -2  12   5       55.45       90.72     43.91 o
  -1  12   5       50.74       58.40     37.36 o
   0  12   5        4.78       31.71     35.39 o
   1  12   5       52.70       97.28     38.10 o
   2  12   5       54.07       92.44     37.74 o
   3  12   5       15.25      -11.71     35.59 o
   4  12   5        9.63       56.07     41.50 o
   5  12   5       79.03       75.41     40.20 o
   6  12   5       46.92       80.19     46.74 o
   7  12   5      105.94       78.57     52.47 o
   8  12   5      255.98      227.19     46.13 o
   9  12   5       48.64       12.96     70.53 o
  10  12   5       75.67      155.77     52.56 o
  -9  13   5       79.51      -25.32     61.76 o
  -8  13   5        9.16       -9.61     53.01 o
  -7  13   5      117.83       65.98     48.52 o
  -6  13   5       56.80       40.56     48.13 o
  -5  13   5        5.05       13.57     46.84 o
  -4  13   5       46.50       22.91     38.87 o
  -3  13   5       45.71       43.41     46.23 o
  -2  13   5      125.86      102.21     40.89 o
  -1  13   5      114.82      118.91     46.90 o
   0  13   5      510.05      680.26     53.01 o
   1  13   5      114.98       78.72     44.32 o
   2  13   5      128.86       98.95     74.67 o
   3  13   5       44.67        5.65     43.48 o
   4  13   5       45.73       61.26     45.78 o
   5  13   5        4.55       25.81     45.57 o
   6  13   5       57.86      104.56     51.95 o
   7  13   5      115.25       44.35     53.68 o
   8  13   5        8.89       23.27     59.68 o
   9  13   5       78.76       44.97     78.20 o
  -7  14   5       34.93       79.29     59.99 o
  -6  14   5      167.56      164.79     53.23 o
  -5  14   5      168.76      124.82     64.74 o
  -4  14   5       23.94        8.99     64.10 o
  -3  14   5      117.05      151.72     45.79 o
  -2  14   5       12.75       52.94     44.92 o
  -1  14   5      136.83      202.29     60.25 o
   0  14   5        0.35       68.06     46.72 o
   1  14   5      137.88       94.26     73.91 o
   2  14   5       12.84       81.37     56.41 o
   3  14   5      115.65       84.20     49.16 o
   4  14   5       24.16      -11.56     49.34 o
   5  14   5      168.45      172.41     51.56 o
   6  14   5      165.73      195.45     59.66 o
   7  14   5       35.20      108.05     70.51 o
  -5  15   5        5.99       29.84     58.72 o
  -4  15   5       88.14       92.84     53.46 o
  -3  15   5       26.28       21.67     50.07 o
  -2  15   5       24.24       56.03     56.09 o
  -1  15   5       15.86      100.63     50.88 o
   0  15   5      186.39      219.60     58.73 o
   1  15   5       14.93      -42.27     50.80 o
   2  15   5       24.96       56.04     57.57 o
   3  15   5       26.05       38.72     48.24 o
   4  15   5       89.45       73.09     62.66 o
   5  15   5        6.52       20.26     55.19 o
  -1  16   5      111.12      113.85     62.33 o
   0  16   5       65.61       26.89     59.17 o
   1  16   5      110.16       12.18     58.24 o
   0   1   6      142.46      140.94     10.43 o
   1   1   6       78.41       76.63      9.59 o
  -1   2   6     6282.96     6150.33    103.83 o
   0   2   6     2136.99     2046.43     33.85 o
   1   2   6     6279.92     5986.16     85.74 o
   2   2   6    10094.68    10208.97    154.12 o
  -2   3   6     3622.23     4049.58     69.84 o
  -1   3   6     1730.60     1961.43     39.88 o
   0   3   6      578.75      513.11     18.53 o
   1   3   6     1748.34     1915.78     31.50 o
   2   3   6     3620.31     3900.59     68.77 o
   3   3   6        0.02       -9.34      9.34 o
  -3   4   6     2122.50     2165.86     37.98 o
  -2   4   6     4802.81     4935.27     79.28 o
  -1   4   6     3892.63     4125.23     82.37 o
   0   4   6    16061.12    16121.21    226.02 o
   1   4   6     3867.95     3988.05     58.46 o
   2   4   6     4797.18     4975.54     70.22 o
   3   4   6     2125.19     2159.77     38.28 o
   4   4   6     2077.93     2280.37     60.02 o
  -4   5   6      265.22      302.01     19.57 o
  -3   5   6       92.82       46.31     14.80 o
  -2   5   6      888.49     1056.67     25.77 o
  -1   5   6       23.17       19.17     13.87 o
   0   5   6     2445.45     2759.85     43.83 o
   1   5   6       26.71        5.88     11.62 o
   2   5   6      861.61     1004.53     23.76 o
   3   5   6       98.92       92.60     11.99 o
   4   5   6      258.00      258.92     19.39 o
   5   5   6        0.28       -7.71     15.27 o
  -5   6   6      388.21      387.05     20.82 o
  -4   6   6      228.95      287.12     21.10 o
  -3   6   6     1113.74     1049.11     33.79 o
  -2   6   6     1016.50     1024.50     31.05 o
  -1   6   6     2694.45     2419.93     49.32 o
   0   6   6      742.30      844.71     34.44 o
   1   6   6     2702.30     2473.77     57.10 o
   2   6   6     1018.73     1032.66     26.00 o
   3   6   6     1112.66      991.90     31.25 o
   4   6   6      221.15      257.36     20.52 o
   5   6   6      387.24      373.80     23.53 o
   6   6   6      153.57      187.54     19.03 o
  -6   7   6      143.16      163.05     19.68 o
  -5   7   6      284.18      271.16     20.60 o
  -4   7   6      672.10      658.18     25.98 o
  -3   7   6      280.96      294.89     29.54 o
  -2   7   6       10.74       -8.17     16.47 o
  -1   7   6      334.93      311.66     19.78 o
   0   7   6     1753.99     1791.12     39.80 o
   1   7   6      336.42      311.46     20.13 o
   2   7   6       12.53       11.35     17.65 o
   3   7   6      284.24      293.15     19.46 o
   4   7   6      669.48      641.81     27.44 o
   5   7   6      277.63      270.34     31.59 o
   6   7   6      145.31      154.68     21.37 o
   7   7   6      166.91      126.05     21.60 o
  -7   8   6      167.26      196.70     23.16 o
  -6   8   6      358.45      399.94     25.78 o
  -5   8   6     1524.48     1492.02     42.15 o
  -4   8   6      658.44      714.00     31.34 o
  -3   8   6      350.95      335.86     24.94 o
  -2   8   6      139.61      165.70     27.64 o
  -1   8   6      558.34      622.41     27.71 o
   0   8   6     2239.17     2052.67     54.20 o
   1   8   6      572.50      659.58     34.43 o
   2   8   6      136.68      150.69     22.38 o
   3   8   6      356.11      345.41     25.59 o
   4   8   6      667.29      682.99     34.34 o
   5   8   6     1524.21     1478.84     42.83 o
   6   8   6      370.12      399.82     25.34 o
   7   8   6      169.75      156.44     23.52 o
   8   8   6       35.71       25.11     37.06 o
  -8   9   6        1.43      -29.20     29.20 o
  -7   9   6      300.41      291.57     33.26 o
  -6   9   6      102.64       59.38     32.37 o
  -5   9   6     2513.21     2327.51    102.40 o
  -4   9   6     1112.39     1143.66     52.64 o
  -3   9   6      412.86      413.36     33.80 o
  -2   9   6     1365.01     1295.13     53.79 o
  -1   9   6     2435.61     2452.74     75.35 o
   0   9   6      311.96      242.08     27.38 o
   1   9   6     2437.73     2604.52     64.33 o
   2   9   6     1353.24     1191.70     65.54 o
   3   9   6      412.14      396.78     49.80 o
   4   9   6     1113.58      991.37     50.25 o
   5   9   6     2531.28     2322.34     63.90 o
   6   9   6      102.38      100.89     27.96 o
   7   9   6      303.83      328.67     35.26 o
   8   9   6        1.37        8.08     28.78 o
   9   9   6        1.28      -33.51     33.51 o
  -9  10   6       17.64       34.90     34.33 o
  -8  10   6       75.96       81.08     36.16 o
  -7  10   6        2.33       62.38     43.25 o
  -6  10   6      445.33      417.13     40.25 o
  -5  10   6       27.50       48.93     36.82 o
  -4  10   6      497.87      478.49     41.43 o
  -3  10   6      137.89       95.69     32.07 o
  -2  10   6      556.69      538.20     41.34 o
  -1  10   6      402.85      381.25     37.32 o
   0  10   6     1210.02     1220.70     52.94 o
   1  10   6      404.05      448.36     40.71 o
   2  10   6      555.90      613.55     41.82 o
   3  10   6      137.41      143.81     32.36 o
   4  10   6      505.29      651.97     45.71 o
   5  10   6       27.84       41.63     33.73 o
   6  10   6      459.75      479.01     39.76 o
   7  10   6        2.05       -7.37     30.42 o
   8  10   6       75.26       52.70     33.97 o
   9  10   6       18.23       67.38     40.48 o
  10  10   6       52.71       35.77     38.55 o
 -10  11   6       26.02        5.20     43.36 o
  -9  11   6        2.68      -26.85     41.80 o
  -8  11   6       22.42      -31.64     42.48 o
  -7  11   6       33.04       68.67     39.87 o
  -6  11   6       32.50       56.80     43.11 o
  -5  11   6      321.16      362.79     42.47 o
  -4  11   6       64.72       59.89     39.18 o
  -3  11   6      150.01      201.32     35.84 o
  -2  11   6       62.36       46.86     39.67 o
  -1  11   6      717.46      765.30     46.99 o
   0  11   6      136.21      122.98     40.54 o
   1  11   6      712.87      791.04     54.96 o
   2  11   6       59.19       16.59     31.91 o
   3  11   6      151.02      174.98     38.48 o
   4  11   6       59.48       43.67     41.45 o
   5  11   6      331.26      261.11     41.69 o
   6  11   6       34.51       84.78     43.38 o
   7  11   6       35.46       65.33     35.34 o
   8  11   6       22.80       41.30     37.13 o
   9  11   6        2.79      -36.47     36.47 o
  10  11   6       25.45      -18.67     45.22 o
  11  11   6        5.19      -53.37     64.96 o
 -10  12   6       13.42       71.50     59.13 o
  -9  12   6       27.02       62.65     61.72 o
  -8  12   6        1.84      -30.82     65.86 o
  -7  12   6       70.82       77.72     47.30 o
  -6  12   6        1.71      -13.07     41.90 o
  -5  12   6      127.15       98.61     44.61 o
  -4  12   6       28.38       62.72     39.43 o
  -3  12   6      251.43      270.56     44.35 o
  -2  12   6      374.78      407.10     45.70 o
  -1  12   6      206.37      232.05     41.34 o
   0  12   6      568.68      607.46     72.96 o
   1  12   6      203.34      130.05     37.85 o
   2  12   6      368.42      347.17     49.36 o
   3  12   6      250.38      207.77     39.74 o
   4  12   6       29.52       -4.47     52.40 o
   5  12   6      130.20      171.73     50.86 o
   6  12   6        2.03       59.39     47.13 o
   7  12   6       69.78       36.12     45.44 o
   8  12   6        1.72      -40.51     48.24 o
   9  12   6       26.65      -17.47     43.49 o
  10  12   6       13.61       90.83     50.83 o
  -9  13   6       79.00       21.55     63.01 o
  -8  13   6        6.89       42.67     53.53 o
  -7  13   6       33.19        8.92     83.33 o
  -6  13   6       39.77        8.15     60.57 o
  -5  13   6        4.65       34.41     45.97 o
  -4  13   6      329.75      338.74     48.52 o
  -3  13   6       47.43       52.24     45.21 o
  -2  13   6      421.50      433.43     58.49 o
  -1  13   6        9.28      100.96     45.72 o
   0  13   6        6.02       22.10     39.19 o
   1  13   6        9.73      -13.27     40.87 o
   2  13   6      416.55      478.71     56.57 o
   3  13   6       47.96       -5.02     41.40 o
   4  13   6      330.34      287.92     57.53 o
   5  13   6        5.23       -6.66     47.91 o
   6  13   6       40.45        2.55     50.18 o
   7  13   6       33.43       72.24     48.55 o
   8  13   6        6.73       80.06     60.16 o
   9  13   6       78.23       30.06     56.63 o
  -7  14   6       80.21       46.79     60.51 o
  -6  14   6       26.15      -28.69     52.13 o
  -5  14   6        7.38       24.83     47.89 o
  -4  14   6       18.87      -12.91     49.53 o
  -3  14   6      192.23      238.06     50.76 o
  -2  14   6      133.59       67.93     70.35 o
  -1  14   6      149.01      213.84     50.35 o
   0  14   6      153.66      186.41     48.99 o
   1  14   6      147.07      138.06     75.27 o
   2  14   6      133.65      123.15     62.36 o
   3  14   6      191.52      201.35     54.32 o
   4  14   6       18.64       37.15     55.28 o
   5  14   6        7.61       48.17     49.50 o
   6  14   6       25.92      104.48     59.34 o
   7  14   6       80.80      116.38     57.21 o
  -5  15   6        2.93       29.35     59.49 o
  -4  15   6       66.53        7.02     51.87 o
  -3  15   6       37.43       -0.76     55.55 o
  -2  15   6      154.24      143.49     55.20 o
  -1  15   6       85.38       55.14     54.69 o
   0  15   6        5.34      -52.60     52.60 o
   1  15   6       84.36       46.43     65.70 o
   2  15   6      153.25      181.49     59.33 o
   3  15   6       36.44       80.67     49.29 o
   4  15   6       66.21        2.91     60.71 o
   5  15   6        3.07       -0.12     55.94 o
  -1  16   6       24.79       18.12     58.43 o
   0  16   6       39.09      128.53     58.97 o
   1  16   6       25.18       -7.85     74.34 o
   0   1   7     1056.69     1185.18     26.65 o
   1   1   7     5312.32     4991.85     77.37 o
  -1   2   7     3133.95     3051.78     55.30 o
   0   2   7     1057.47     1202.82     25.13 o
   1   2   7     3174.72     3034.31     43.88 o
   2   2   7     4300.59     4541.66     72.35 o
  -2   3   7     1672.84     1657.16     32.60 o
  -1   3   7     1007.83     1066.84     27.03 o
   0   3   7     1857.46     1923.41     33.80 o
   1   3   7     1043.52     1128.65     22.14 o
   2   3   7     1665.88     1638.98     31.23 o
   3   3   7     2307.06     2571.28     46.38 o
  -3   4   7     1844.34     1875.27     34.82 o
  -2   4   7     1643.48     1660.85     37.84 o
  -1   4   7    15555.24    16178.67    240.97 o
   0   4   7     8551.11     8493.85    123.31 o
   1   4   7    15587.26    15730.85    248.47 o
   2   4   7     1638.75     1631.39     32.60 o
   3   4   7     1811.81     1882.75     47.84 o
   4   4   7     2456.16     2433.88     58.91 o
  -4   5   7      476.27      499.65     23.21 o
  -3   5   7     1660.14     1918.91     35.57 o
  -2   5   7     2460.76     2674.82     69.10 o
  -1   5   7     2073.41     2325.24     46.68 o
   0   5   7     8060.22     8013.04    118.15 o
   1   5   7     2066.24     2365.49     42.73 o
   2   5   7     2463.14     2642.97     40.60 o
   3   5   7     1655.18     1820.76     33.97 o
   4   5   7      458.51      478.74     18.61 o
   5   5   7        0.70        8.91     21.42 o
  -5   6   7      693.92      719.84     29.69 o
  -4   6   7      210.33      196.88     19.30 o
  -3   6   7      632.02      625.89     30.97 o
  -2   6   7     1347.27     1359.43     45.13 o
  -1   6   7       89.35       94.07     16.15 o
   0   6   7      681.90      708.14     17.57 o
   1   6   7       88.66       86.30     19.34 o
   2   6   7     1372.48     1350.83     30.11 o
   3   6   7      636.40      615.92     21.50 o
   4   6   7      200.60      230.57     19.58 o
   5   6   7      694.24      695.36     39.60 o
   6   6   7      389.00      439.17     25.61 o
  -6   7   7      718.66      728.53     30.61 o
  -5   7   7      504.80      520.96     24.76 o
  -4   7   7      455.25      489.40     27.26 o
  -3   7   7      116.00      112.34     18.48 o
  -2   7   7     1577.02     1456.79     39.28 o
  -1   7   7       86.08      121.05     16.13 o
   0   7   7     1161.71     1171.90     35.71 o
   1   7   7       91.27       71.20     16.60 o
   2   7   7     1564.60     1625.81     37.27 o
   3   7   7      110.98       79.26     17.52 o
   4   7   7      446.32      467.55     26.20 o
   5   7   7      513.53      529.98     37.15 o
   6   7   7      713.97      665.93     31.53 o
   7   7   7        2.07       20.39     19.46 o
  -7   8   7      324.53      376.84     27.89 o
  -6   8   7      339.74      303.72     23.78 o
  -5   8   7      324.08      307.78     35.11 o
  -4   8   7      520.62      478.57     29.29 o
  -3   8   7       10.01       27.86     18.88 o
  -2   8   7     1634.34     1630.56     42.55 o
  -1   8   7      346.38      360.73     23.71 o
   0   8   7     1123.28     1112.27     47.32 o
   1   8   7      348.86      366.11     22.30 o
   2   8   7     1662.92     1699.78     48.42 o
   3   8   7        8.15        4.45     20.68 o
   4   8   7      521.10      501.75     26.44 o
   5   8   7      324.04      306.97     26.50 o
   6   8   7      343.34      358.72     24.38 o
   7   8   7      316.81      327.27     24.77 o
   8   8   7        7.80       16.80     24.61 o
  -8   9   7       80.91       49.14     31.46 o
  -7   9   7      169.31      146.33     31.25 o
  -6   9   7      202.21      244.91     28.33 o
  -5   9   7       11.74       47.53     24.25 o
  -4   9   7       59.41       42.51     24.21 o
  -3   9   7     1189.96     1217.04     42.29 o
  -2   9   7       36.40       80.35     20.44 o
  -1   9   7       44.71       57.60     24.10 o
   0   9   7        1.91      -24.41     24.41 o
   1   9   7       42.81       37.19     25.92 o
   2   9   7       36.87       74.16     29.51 o
   3   9   7     1186.89     1065.46     51.18 o
   4   9   7       55.87       68.64     33.81 o
   5   9   7       13.17       50.96     25.40 o
   6   9   7      202.71      193.03     30.44 o
   7   9   7      178.98      127.64     31.24 o
   8   9   7       81.92       71.49     33.52 o
   9   9   7       50.89       84.78     36.61 o
  -9  10   7       14.66       15.93     53.36 o
  -8  10   7      158.13      113.90     37.98 o
  -7  10   7      101.62       67.91     40.29 o
  -6  10   7       41.54       -6.94     63.22 o
  -5  10   7      734.93      691.55     65.99 o
  -4  10   7      433.14      493.80     41.68 o
  -3  10   7       91.56      106.34     30.84 o
  -2  10   7      336.84      347.05     39.68 o
  -1  10   7      590.81      570.59     45.65 o
   0  10   7     2065.68     1852.90     63.88 o
   1  10   7      590.23      621.63     43.93 o
   2  10   7      320.26      306.90     52.90 o
   3  10   7       85.56       42.47     43.91 o
   4  10   7      440.82      480.49     40.91 o
   5  10   7      739.23      729.25     60.25 o
   6  10   7       39.73       32.02     46.20 o
   7  10   7      105.56      141.54     35.14 o
   8  10   7      156.54       98.64     37.99 o
   9  10   7       16.12      -15.77     40.59 o
  10  10   7        9.58       48.20     40.78 o
 -10  11   7       23.19       98.74     47.72 o
  -9  11   7      114.27      128.71     52.70 o
  -8  11   7       13.78       60.27     40.31 o
  -7  11   7      191.86      173.80     50.17 o
  -6  11   7      179.51      169.76     42.82 o
  -5  11   7      248.55      314.76     41.27 o
  -4  11   7      284.90      367.74     63.69 o
  -3  11   7      459.40      429.17     41.33 o
  -2  11   7       43.29       71.25     36.11 o
  -1  11   7      208.20      180.23     35.67 o
   0  11   7      119.13       73.68     34.73 o
   1  11   7      219.62      213.12     43.92 o
   2  11   7       41.04       23.92     33.92 o
   3  11   7      462.91      439.16     43.10 o
   4  11   7      287.88      342.85     41.38 o
   5  11   7      246.52      200.57     39.09 o
   6  11   7      178.45      196.13     56.73 o
   7  11   7      189.65      193.25     45.21 o
   8  11   7       13.87       -0.67     35.41 o
   9  11   7      114.27      168.89     42.72 o
  10  11   7       23.28       34.65     44.05 o
  11  11   7       26.41       36.88     47.07 o
 -10  12   7      195.42      185.06     79.80 o
  -9  12   7      183.73      167.70     51.26 o
  -8  12   7      227.59      245.49     50.96 o
  -7  12   7       17.97      -34.00     45.65 o
  -6  12   7      103.66        9.67     50.00 o
  -5  12   7      190.29      188.94     45.23 o
  -4  12   7       81.37       56.30     39.28 o
  -3  12   7       56.72       54.02     40.50 o
  -2  12   7        4.69       -8.94     36.80 o
  -1  12   7        7.08      -20.50     48.08 o
   0  12   7       18.76      -10.20     38.02 o
   1  12   7        8.98       26.81     35.72 o
   2  12   7        4.36       64.25     40.82 o
   3  12   7       58.56       70.66     37.27 o
   4  12   7       81.24      129.99     44.53 o
   5  12   7      192.80      206.93     42.56 o
   6  12   7       99.63      102.90     54.00 o
   7  12   7       16.78      -46.15     46.15 o
   8  12   7      223.24      249.79     46.07 o
   9  12   7      179.57      184.73     50.92 o
  10  12   7      194.37      163.64     50.46 o
  -9  13   7       75.24       46.66     62.78 o
  -8  13   7       63.91      178.10     55.12 o
  -7  13   7       74.69       18.27     51.18 o
  -6  13   7       82.35       70.82     56.02 o
  -5  13   7       20.22       23.21     44.86 o
  -4  13   7      416.24      434.53     57.53 o
  -3  13   7      189.17      178.10     47.29 o
  -2  13   7       91.16      111.61     58.17 o
  -1  13   7      369.41      396.74     56.89 o
   0  13   7       17.12       47.83     41.96 o
   1  13   7      366.01      313.97     45.06 o
   2  13   7       91.48      107.35     47.81 o
   3  13   7      184.50      247.52     45.49 o
   4  13   7      416.74      434.45     50.33 o
   5  13   7       20.07      -31.61     45.00 o
   6  13   7       83.89       48.51     47.27 o
   7  13   7       75.14        6.06     49.62 o
   8  13   7       65.17       -7.50     59.53 o
   9  13   7       74.75      146.72     68.42 o
  -7  14   7       22.71       12.82     57.18 o
  -6  14   7       13.56        1.56     52.35 o
  -5  14   7       99.14      162.97     53.81 o
  -4  14   7        2.64      -27.76     49.06 o
  -3  14   7       22.49       27.48     54.40 o
  -2  14   7       17.07       -6.91     47.41 o
  -1  14   7       73.91       42.32     53.84 o
   0  14   7        7.20       12.88     44.82 o
   1  14   7       73.85       85.09     46.68 o
   2  14   7       17.34        6.21     70.54 o
   3  14   7       21.91       20.01     51.92 o
   4  14   7        2.54      -36.97     50.78 o
   5  14   7       99.56      193.50     78.68 o
   6  14   7       12.95      -56.37     56.37 o
   7  14   7       22.79       69.01     56.41 o
  -5  15   7       81.33      185.96     62.10 o
  -4  15   7      151.38      148.56     53.21 o
  -3  15   7       19.96       40.69     56.38 o
  -2  15   7       21.19       34.70     49.92 o
  -1  15   7        1.09       99.44     53.99 o
   0  15   7        0.28      -52.53     52.53 o
   1  15   7        0.90       26.84     52.55 o
   2  15   7       20.05       71.02     55.94 o
   3  15   7       20.02       37.09     52.79 o
   4  15   7      149.79       81.52     61.51 o
   5  15   7       82.30      136.16     58.49 o
   0   0   8    59105.28    58999.75   1510.69 o
   0   1   8    24453.80    24095.88    358.94 o
   1   1   8      259.88      247.05     10.68 o
  -1   2   8     6090.96     6023.27    101.40 o
   0   2   8    18043.04    17755.81    229.11 o
   1   2   8     5896.07     5709.28     78.13 o
   2   2   8    22568.70    23039.11    341.44 o
  -2   3   8     5771.73     5746.04    100.32 o
  -1   3   8     7010.95     7521.43    128.71 o
   0   3   8     3622.39     3359.06     53.28 o
   1   3   8     7073.73     7380.55     99.39 o
   2   3   8     5887.58     5876.08     86.92 o
   3   3   8     5174.41     5530.93     89.03 o
  -3   4   8     4441.40     4294.88     71.81 o
  -2   4   8     2542.68     2913.66     57.52 o
  -1   4   8    11796.74    12214.75    186.69 o
   0   4   8     1848.76     1918.01     35.88 o
   1   4   8    11567.33    12048.61    159.80 o
   2   4   8     2545.05     2928.14     49.34 o
   3   4   8     4406.64     4165.64     71.26 o
   4   4   8     2353.96     2465.03     43.14 o
  -4   5   8     2543.23     2490.33     44.33 o
  -3   5   8     2850.16     3024.50     54.81 o
  -2   5   8     4132.77     3981.84     66.71 o
  -1   5   8     3607.81     3679.08     65.66 o
   0   5   8      648.50      507.55     19.15 o
   1   5   8     3641.52     3728.84     61.03 o
   2   5   8     4181.27     3921.82     56.16 o
   3   5   8     2844.64     3046.22     48.71 o
   4   5   8     2571.17     2486.59     44.50 o
   5   5   8       17.83       12.51     14.95 o
  -5   6   8     2751.43     2586.48     57.22 o
  -4   6   8      216.44      207.18     20.84 o
  -3   6   8      823.58      854.66     35.32 o
  -2   6   8      267.43      310.80     16.53 o
  -1   6   8     2557.70     2545.25     42.08 o
   0   6   8     2126.54     2245.02     39.86 o
   1   6   8     2530.26     2485.16     43.02 o
   2   6   8      271.44      255.08     14.47 o
   3   6   8      845.54      846.36     24.25 o
   4   6   8      213.33      210.98     15.84 o
   5   6   8     2769.66     2504.47     57.00 o
   6   6   8      687.09      667.16     29.63 o
  -6   7   8     2637.83     2648.15     56.50 o
  -5   7   8      331.63      301.81     21.92 o
  -4   7   8      948.00      927.43     33.82 o
  -3   7   8     1131.96     1089.15     34.70 o
  -2   7   8     1787.64     1714.00     44.11 o
  -1   7   8     1099.26     1023.41     40.65 o
   0   7   8      392.67      335.52     20.16 o
   1   7   8     1079.14      998.74     35.70 o
   2   7   8     1786.90     1798.01     40.27 o
   3   7   8     1129.76     1101.13     39.00 o
   4   7   8      940.40      873.70     32.06 o
   5   7   8      328.35      314.70     21.41 o
   6   7   8     2626.66     2625.19     61.62 o
   7   7   8      343.39      332.32     25.25 o
  -7   8   8      707.38      716.91     31.36 o
  -6   8   8      567.23      546.30     30.96 o
  -5   8   8     4188.73     3969.33    101.13 o
  -4   8   8      664.83      729.59     32.81 o
  -3   8   8     1674.84     1644.80     43.57 o
  -2   8   8      201.00      162.82     21.29 o
  -1   8   8     2049.61     2099.84     46.10 o
   0   8   8      584.79      549.42     27.32 o
   1   8   8     2032.04     1946.58     44.83 o
   2   8   8      201.16      214.13     20.63 o
   3   8   8     1664.67     1620.37     48.94 o
   4   8   8      645.95      676.01     29.63 o
   5   8   8     4199.18     3953.86     78.11 o
   6   8   8      551.83      629.31     46.92 o
   7   8   8      700.24      743.66     33.19 o
   8   8   8        3.78      -23.73     23.73 o
  -8   9   8      651.75      658.48     36.33 o
  -7   9   8       41.37       32.72     25.26 o
  -6   9   8     1470.50     1530.99     50.66 o
  -5   9   8      559.18      558.75     33.46 o
  -4   9   8      481.97      552.63     32.27 o
  -3   9   8      477.50      558.02     31.52 o
  -2   9   8     1126.25     1125.53     37.33 o
  -1   9   8      185.25      164.63     22.17 o
   0   9   8      612.39      545.43     27.38 o
   1   9   8      180.70      163.29     34.42 o
   2   9   8     1148.07     1178.19     59.31 o
   3   9   8      478.89      529.25     31.97 o
   4   9   8      465.52      425.51     32.35 o
   5   9   8      557.46      612.42     37.21 o
   6   9   8     1452.23     1556.48     72.16 o
   7   9   8       39.53       22.34     28.19 o
   8   9   8      662.66      725.35     45.92 o
   9   9   8      287.02      314.93     44.71 o
  -9  10   8      348.04      300.32     43.50 o
  -8  10   8       83.66       33.98     66.02 o
  -7  10   8      120.00       52.67     63.47 o
  -6  10   8      101.07       95.04     35.89 o
  -5  10   8      815.27      883.84     75.80 o
  -4  10   8       67.43       97.70     45.51 o
  -3  10   8      758.73      716.34     54.48 o
  -2  10   8       90.29       43.53     35.25 o
  -1  10   8     1074.00     1020.78     52.08 o
   0  10   8       96.83      139.12     29.71 o
   1  10   8     1055.19     1018.83     52.59 o
   2  10   8       84.75       58.28     34.29 o
   3  10   8      739.98      710.97     46.35 o
   4  10   8       58.70       50.40     54.16 o
   5  10   8      807.52      725.25     42.93 o
   6  10   8      105.74       38.76     29.33 o
   7  10   8      114.80      122.77     33.36 o
   8  10   8       79.07       87.18     34.68 o
   9  10   8      346.72      395.81     47.35 o
  10  10   8      239.45      216.88     41.16 o
 -10  11   8       32.48       53.74     44.82 o
  -9  11   8      204.49      295.41    106.53 o
  -8  11   8      120.95      164.32     46.86 o
  -7  11   8       49.26      -43.27     43.27 o
  -6  11   8      307.70      322.82     43.90 o
  -5  11   8       55.66       67.12     46.15 o
  -4  11   8      290.22      271.32     42.77 o
  -3  11   8      143.84      153.26     34.23 o
  -2  11   8      548.93      510.43     44.43 o
  -1  11   8       22.12       83.15     32.81 o
   0  11   8      199.84      155.73     36.78 o
   1  11   8       23.07      -15.99     32.96 o
   2  11   8      551.06      586.90     64.42 o
   3  11   8      140.45      107.77     34.27 o
   4  11   8      290.67      360.33     41.50 o
   5  11   8       53.33       39.64     36.92 o
   6  11   8      310.38      302.15     61.37 o
   7  11   8       48.85       46.19     41.12 o
   8  11   8      125.83      150.96     50.07 o
   9  11   8      207.69      217.02     43.29 o
  10  11   8       30.37       76.01     45.69 o
  11  11   8      254.28      221.05     59.15 o
 -10  12   8      119.77       63.22     64.42 o
  -9  12   8       80.96      119.16     53.00 o
  -8  12   8       52.78      -35.61     49.98 o
  -7  12   8      206.63      269.73     51.65 o
  -6  12   8      136.91      130.20     42.83 o
  -5  12   8      286.02      384.95     74.11 o
  -4  12   8      408.17      465.66     82.67 o
  -3  12   8      270.36      289.11     48.71 o
  -2  12   8      222.80      287.21     42.34 o
  -1  12   8      418.07      434.97     43.79 o
   0  12   8       45.60       -7.96     63.94 o
   1  12   8      416.80      418.73     78.41 o
   2  12   8      222.41      257.14     46.58 o
   3  12   8      275.31      325.33     44.54 o
   4  12   8      402.44      428.13     47.79 o
   5  12   8      281.99      279.96     61.21 o
   6  12   8      136.22      181.11     45.79 o
   7  12   8      202.46      159.44     51.44 o
   8  12   8       53.61       19.31     43.72 o
   9  12   8       82.12      106.39     57.86 o
  10  12   8      120.01      172.68     51.10 o
  -9  13   8       33.43       55.25     60.57 o
  -8  13   8      168.82      110.78     53.84 o
  -7  13   8       18.29      -14.53     50.08 o
  -6  13   8      244.08      266.25     52.70 o
  -5  13   8       13.20       35.53     46.70 o
  -4  13   8       13.33       39.53     42.88 o
  -3  13   8       13.14       -3.63     45.83 o
  -2  13   8      144.94      150.42     46.37 o
  -1  13   8      329.35      332.40     47.95 o
   0  13   8       81.94       87.66     43.95 o
   1  13   8      327.86      352.25     60.41 o
   2  13   8      138.24       91.06     45.49 o
   3  13   8       13.83      -50.67     50.67 o
   4  13   8       15.59        9.40     42.83 o
   5  13   8       13.23       27.99     48.59 o
   6  13   8      245.99      231.24     54.04 o
   7  13   8       18.13      -25.15     49.85 o
   8  13   8      168.75      242.00     61.09 o
   9  13   8       34.00       -9.20     73.71 o
  -7  14   8       64.79      168.54     62.29 o
  -6  14   8        1.82       15.06     50.28 o
  -5  14   8       23.71       43.41     52.83 o
  -4  14   8        3.18      -20.92     50.70 o
  -3  14   8      172.73      213.43     52.14 o
  -2  14   8       33.90      -18.31     65.70 o
  -1  14   8      230.43      203.32     49.87 o
   0  14   8      229.70      135.25     47.36 o
   1  14   8      233.17      266.65     51.75 o
   2  14   8       33.46       64.73     45.94 o
   3  14   8      174.46      186.22     51.58 o
   4  14   8        3.35       -4.86     49.09 o
   5  14   8       23.12      128.41     77.40 o
   6  14   8        2.23       77.30     57.99 o
   7  14   8       63.46       87.24     58.62 o
  -5  15   8       14.32       -8.63     78.45 o
  -4  15   8       57.01      -51.08     51.08 o
  -3  15   8       17.08      -24.02     69.23 o
  -2  15   8      134.54      161.45     50.95 o
  -1  15   8        5.73      -12.59     54.49 o
   0  15   8       71.80       91.88     53.16 o
   1  15   8        5.53        4.15     53.78 o
   2  15   8      133.64      194.69     58.81 o
   3  15   8       17.80       27.55     54.20 o
   4  15   8       56.66       92.23     60.63 o
   5  15   8       13.83       21.37     62.84 o
   0   1   9     2138.69     2322.80     60.82 o
   1   1   9     1924.14     1810.80     30.66 o
  -1   2   9     4152.61     4523.99     80.06 o
   0   2   9        1.66        8.09      8.99 o
   1   2   9     4156.93     4562.57     78.12 o
   2   2   9     6306.83     6478.75     95.46 o
  -2   3   9     8905.79     9369.30    158.66 o
  -1   3   9     4273.99     4512.01     85.28 o
   0   3   9     1950.14     1959.45     35.67 o
   1   3   9     4255.11     4431.38     63.88 o
   2   3   9     8869.52     9284.50    132.48 o
   3   3   9      159.57      182.70     13.58 o
  -3   4   9     2135.60     2152.25     66.55 o
  -2   4   9     4513.80     4689.36     85.35 o
  -1   4   9     2038.75     2272.26     48.00 o
   0   4   9     8436.12     8466.07    123.65 o
   1   4   9     2005.16     2303.00     46.80 o
   2   4   9     4484.10     4670.28     72.49 o
   3   4   9     2115.91     2086.80     39.78 o
   4   4   9      586.57      657.69     28.45 o
  -4   5   9       34.17       29.44     11.71 o
  -3   5   9     1177.90     1144.79     29.82 o
  -2   5   9      522.68      573.88     28.21 o
  -1   5   9      814.33      825.25     24.33 o
   0   5   9     4129.41     4103.57     66.41 o
   1   5   9      823.44      822.70     23.28 o
   2   5   9      531.06      567.23     19.27 o
   3   5   9     1165.95     1180.67     29.85 o
   4   5   9       36.82       50.30     12.89 o
   5   5   9      295.68      297.23     24.10 o
  -5   6   9      498.71      522.02     26.67 o
  -4   6   9       79.40       70.96     14.91 o
  -3   6   9       94.91       94.34     17.05 o
  -2   6   9     1359.64     1423.30     35.93 o
  -1   6   9      623.14      711.10     27.23 o
   0   6   9      295.38      297.91     16.39 o
   1   6   9      641.28      779.47     21.93 o
   2   6   9     1367.70     1404.27     28.64 o
   3   6   9      101.61      134.12     18.46 o
   4   6   9       77.38       79.00     14.54 o
   5   6   9      501.82      522.02     27.51 o
   6   6   9      275.03      284.79     24.48 o
  -6   7   9      390.28      370.80     31.64 o
  -5   7   9      169.58      216.49     22.62 o
  -4   7   9      672.41      537.42     31.14 o
  -3   7   9     1375.40     1379.42     44.43 o
  -2   7   9      138.47      144.75     31.20 o
  -1   7   9      209.09      168.69     19.39 o
   0   7   9      334.66      341.07     14.38 o
   1   7   9      197.51      181.86     18.33 o
   2   7   9      139.99      139.48     17.80 o
   3   7   9     1370.42     1352.02     29.73 o
   4   7   9      680.55      592.23     28.39 o
   5   7   9      165.22      193.76     32.69 o
   6   7   9      398.67      413.56     28.13 o
   7   7   9      429.49      388.94     25.32 o
  -7   8   9       45.09       42.19     21.50 o
  -6   8   9      697.55      640.76     31.13 o
  -5   8   9      525.45      566.38     33.62 o
  -4   8   9      154.47      124.28     22.76 o
  -3   8   9      694.95      666.70     43.03 o
  -2   8   9      257.58      233.18     23.93 o
  -1   8   9      420.50      420.59     23.64 o
   0   8   9       10.69        5.27     16.39 o
   1   8   9      431.32      438.73     27.66 o
   2   8   9      267.62      269.08     22.70 o
   3   8   9      698.02      693.92     35.14 o
   4   8   9      150.26      146.41     20.77 o
   5   8   9      525.47      542.31     33.19 o
   6   8   9      705.59      650.48     32.45 o
   7   8   9       44.82        5.11     24.89 o
   8   8   9       73.18       50.92     24.26 o
  -8   9   9       10.43       14.08     26.02 o
  -7   9   9      365.19      238.33     38.07 o
  -6   9   9      358.14      332.68     29.30 o
  -5   9   9      570.60      525.15     34.01 o
  -4   9   9     1458.38     1575.18     46.89 o
  -3   9   9      477.33      484.35     29.50 o
  -2   9   9      882.43      833.14     33.50 o
  -1   9   9      734.44      747.99     30.79 o
   0   9   9        1.26       -2.70     19.02 o
   1   9   9      733.46      694.43     30.31 o
   2   9   9      888.01      871.97     57.13 o
   3   9   9      489.93      499.74     32.48 o
   4   9   9     1469.09     1446.81     45.43 o
   5   9   9      570.85      542.10     37.07 o
   6   9   9      362.38      364.89     35.40 o
   7   9   9      369.73      312.97     35.31 o
   8   9   9        9.54       73.01     30.40 o
   9   9   9       66.03       86.69     36.10 o
  -9  10   9        6.76       43.15     39.92 o
  -8  10   9       72.69       86.91     42.29 o
  -7  10   9      123.39      142.86     44.90 o
  -6  10   9      137.60      116.90     26.37 o
  -5  10   9      534.55      551.10     36.41 o
  -4  10   9      255.35      231.65     33.13 o
  -3  10   9      155.66      143.60     24.89 o
  -2  10   9      383.38      395.28     29.87 o
  -1  10   9       66.00       69.04     30.20 o
   0  10   9      269.55      302.30     49.42 o
   1  10   9       64.47       52.38     38.94 o
   2  10   9      366.44      322.59     53.84 o
   3  10   9      155.21      138.34     35.86 o
   4  10   9      251.56      255.41     34.92 o
   5  10   9      541.68      519.67     40.28 o
   6  10   9      142.20      157.91     31.12 o
   7  10   9      126.85       91.64     48.13 o
   8  10   9       69.75       39.08     36.36 o
   9  10   9        6.65       43.20     36.67 o
  10  10   9       12.17       15.13     37.95 o
 -10  11   9       13.46       -7.10     46.78 o
  -9  11   9      141.84      113.09     62.24 o
  -8  11   9       41.76       46.90     53.45 o
  -7  11   9      109.07       85.23     46.02 o
  -6  11   9      188.84      155.35     39.51 o
  -5  11   9       78.65       55.11     39.37 o
  -4  11   9      112.43      125.05     37.61 o
  -3  11   9      221.67      201.20     36.99 o
  -2  11   9       64.84       83.52     36.20 o
  -1  11   9       77.06       92.97     33.19 o
   0  11   9      243.13      159.43     38.07 o
   1  11   9       79.07       75.63     35.37 o
   2  11   9       69.27       76.29     52.24 o
   3  11   9      219.29      215.69     44.16 o
   4  11   9      110.37      105.91     36.70 o
   5  11   9       75.03       45.38     40.46 o
   6  11   9      190.48      191.13     42.98 o
   7  11   9      107.67      158.01     63.02 o
   8  11   9       40.61       35.73     36.06 o
   9  11   9      141.43       96.41     42.06 o
  10  11   9       13.49      -17.65     45.62 o
  11  11   9       40.80       12.37     57.72 o
 -10  12   9       50.26       32.95     53.86 o
  -9  12   9        0.00      -23.78     51.91 o
  -8  12   9      179.44      206.29     52.51 o
  -7  12   9       25.86      -12.14     46.86 o
  -6  12   9        9.35      -39.53     39.53 o
  -5  12   9      169.75       78.17     47.59 o
  -4  12   9      230.23      204.59     42.42 o
  -3  12   9       16.95        5.53     39.68 o
  -2  12   9      454.53      477.87     46.89 o
  -1  12   9       86.95      174.65     55.71 o
   0  12   9      375.71      501.53     74.27 o
   1  12   9       87.62      125.15     35.84 o
   2  12   9      455.55      444.84     48.47 o
   3  12   9       16.48       88.78     61.04 o
   4  12   9      235.46      229.84     54.65 o
   5  12   9      170.45      246.71     49.57 o
   6  12   9        9.13       28.54     48.78 o
   7  12   9       26.23      -35.04     50.26 o
   8  12   9      178.43      137.67     45.17 o
   9  12   9        0.01      -36.69     58.29 o
  10  12   9       50.63       41.58     48.82 o
  -9  13   9      128.33       44.41    111.02 o
  -8  13   9        7.68      -52.41     52.41 o
  -7  13   9      246.93      300.11     56.93 o
  -6  13   9       22.01       10.94     63.14 o
  -5  13   9       96.37      128.03     48.54 o
  -4  13   9       47.98       33.77     43.61 o
  -3  13   9       81.75       94.76     42.72 o
  -2  13   9       32.31       31.11     54.00 o
  -1  13   9       50.78      170.74     44.45 o
   0  13   9      343.14      272.26     46.99 o
   1  13   9       51.22       41.47     42.84 o
   2  13   9       32.31       30.44     43.29 o
   3  13   9       80.74       68.61     46.81 o
   4  13   9       47.50       90.43     75.64 o
   5  13   9       97.17      106.88     57.05 o
   6  13   9       21.34       19.01     49.69 o
   7  13   9      247.73      266.31     55.15 o
   8  13   9        7.35      -74.98     93.43 o
   9  13   9      128.06     -115.46    119.90 o
  -7  14   9       41.74       41.81     62.01 o
  -6  14   9       22.58      -48.15     48.15 o
  -5  14   9      196.52      169.84     58.97 o
  -4  14   9       23.48       28.40     49.18 o
  -3  14   9      152.73      185.78     54.23 o
  -2  14   9      145.81      103.68     91.34 o
  -1  14   9      109.56      164.96     65.25 o
   0  14   9       41.93       81.43     46.94 o
   1  14   9      110.03      164.94     54.48 o
   2  14   9      147.47       57.57     58.49 o
   3  14   9      151.66      162.79     70.79 o
   4  14   9       23.35      121.75     52.93 o
   5  14   9      194.35      183.05     54.63 o
   6  14   9       21.80       94.46     54.69 o
   7  14   9       42.66       76.78     63.42 o
  -4  15   9      110.60      113.52     83.01 o
  -3  15   9        3.97      -27.94     56.67 o
  -2  15   9       33.30      116.34     65.38 o
  -1  15   9       25.71      110.90     59.51 o
   0  15   9       66.47      117.72     51.94 o
   1  15   9       25.73       -1.88     57.71 o
   2  15   9       34.42       62.76     52.80 o
   3  15   9        4.34        0.79     52.58 o
   4  15   9      109.94       57.98     61.61 o
   0   1  10      123.96      138.93     12.98 o
   1   1  10      195.92      194.23     11.26 o
  -1   2  10      495.24      522.39     17.87 o
   0   2  10      228.62      252.71     10.16 o
   1   2  10      497.46      550.56     17.20 o
   2   2  10      852.90      895.48     27.05 o
  -2   3  10     1098.13     1203.87     49.33 o
  -1   3  10     1652.59     1656.95     40.03 o
   0   3  10      157.01      191.98     15.27 o
   1   3  10     1630.02     1648.27     29.65 o
   2   3  10     1086.18     1147.77     25.05 o
   3   3  10     1731.09     1656.20     34.70 o
  -3   4  10     2414.25     2560.41     47.61 o
  -2   4  10     2818.06     2997.24     72.46 o
  -1   4  10     2598.46     2912.16     55.44 o
   0   4  10     1984.78     2072.32     44.31 o
   1   4  10     2574.67     2836.89     46.13 o
   2   4  10     2771.07     2887.61     46.67 o
   3   4  10     2393.47     2414.95     44.17 o
   4   4  10      654.75      718.64     24.00 o
  -4   5  10     1457.20     1409.68     31.65 o
  -3   5  10     2232.60     2178.68     49.56 o
  -2   5  10     1218.10     1172.47     34.22 o
  -1   5  10     2950.86     2942.78     52.27 o
   0   5  10      573.69      559.33     31.24 o
   1   5  10     2962.74     2894.36     50.85 o
   2   5  10     1250.18     1201.59     26.61 o
   3   5  10     2244.49     2214.95     44.81 o
   4   5  10     1479.05     1443.21     31.23 o
   5   5  10       72.08       89.76     15.40 o
  -5   6  10      176.43      191.81     16.91 o
  -4   6  10      850.44      832.07     37.98 o
  -3   6  10      399.51      384.36     19.40 o
  -2   6  10      486.40      504.15     20.20 o
  -1   6  10     2102.59     2062.85     42.01 o
   0   6  10     1108.18     1149.07     29.42 o
   1   6  10     2069.37     2042.74     42.22 o
   2   6  10      472.52      458.14     17.87 o
   3   6  10      395.86      396.88     17.89 o
   4   6  10      845.40      819.80     27.69 o
   5   6  10      180.86      174.85     17.97 o
   6   6  10      165.71      219.10     33.60 o
  -6   7  10      322.24      290.62     25.95 o
  -5   7  10      650.78      640.02     34.91 o
  -4   7  10      899.25      782.50     48.07 o
  -3   7  10      198.13      184.56     23.11 o
  -2   7  10      219.71      190.84     17.07 o
  -1   7  10      442.11      517.02     21.63 o
   0   7  10      136.55      165.80     14.93 o
   1   7  10      446.80      559.54     19.94 o
   2   7  10      222.79      203.23     17.10 o
   3   7  10      199.57      224.32     21.08 o
   4   7  10      897.48      845.24     27.38 o
   5   7  10      656.03      591.82     29.40 o
   6   7  10      312.53      331.00     35.54 o
   7   7  10      188.20      209.37     24.78 o
  -7   8  10       21.44       23.65     27.11 o
  -6   8  10      348.96      320.00     26.62 o
  -5   8  10      776.32      788.43     56.53 o
  -4   8  10     1426.86     1338.07     43.27 o
  -3   8  10     1264.55     1170.19     39.39 o
  -2   8  10      997.60      929.15     32.36 o
  -1   8  10       39.22       30.40     18.49 o
   0   8  10      443.05      511.17     25.36 o
   1   8  10       38.77       22.72     16.86 o
   2   8  10      985.09      914.53     32.14 o
   3   8  10     1279.28     1201.59     35.66 o
   4   8  10     1442.01     1514.90     43.13 o
   5   8  10      781.14      786.44     33.75 o
   6   8  10      354.32      384.50     28.59 o
   7   8  10       21.48       10.48     23.92 o
   8   8  10       29.50       34.77     25.65 o
  -8   9  10      106.86      133.26     28.69 o
  -7   9  10       69.52       40.45     27.22 o
  -6   9  10      325.80      321.73     34.44 o
  -5   9  10      804.83      864.61     37.65 o
  -4   9  10      230.50      241.53     25.60 o
  -3   9  10      214.18      171.34     23.90 o
  -2   9  10      295.44      299.82     35.50 o
  -1   9  10      677.09      757.75     30.61 o
   0   9  10      169.79      202.17     22.15 o
   1   9  10      660.05      713.22     31.23 o
   2   9  10      301.64      299.84     24.41 o
   3   9  10      210.72      171.98     26.84 o
   4   9  10      234.67      236.84     25.02 o
   5   9  10      812.54      868.35     51.25 o
   6   9  10      332.16      351.40     35.90 o
   7   9  10       68.34      124.97     31.50 o
   8   9  10      106.33       91.09     32.10 o
   9   9  10        0.59       41.99     35.17 o
  -9  10  10       51.98       -6.23     40.91 o
  -8  10  10       21.54       21.19     53.95 o
  -7  10  10       15.78       40.40     32.11 o
  -6  10  10      141.29       91.69     27.70 o
  -5  10  10       36.14       12.76     29.71 o
  -4  10  10      330.15      276.60     30.46 o
  -3  10  10       23.34       12.61     22.72 o
  -2  10  10     1163.13     1096.14     50.11 o
  -1  10  10      197.37      219.73     25.98 o
   0  10  10      834.40      909.44     37.72 o
   1  10  10      195.75      241.10     53.04 o
   2  10  10     1142.63     1205.85     53.16 o
   3  10  10       22.48      -20.81     34.57 o
   4  10  10      336.45      321.92     35.21 o
   5  10  10       36.30       44.59     31.35 o
   6  10  10      142.81      160.52     32.09 o
   7  10  10       15.32       34.05     36.23 o
   8  10  10       22.45       -9.56     37.59 o
   9  10  10       52.61       35.65     37.64 o
  10  10  10        2.03       94.32     55.94 o
 -10  11  10       12.43       21.40     55.72 o
  -9  11  10       14.71       11.67     52.10 o
  -8  11  10       37.89      -40.14     44.70 o
  -7  11  10        7.06       29.00     46.40 o
  -6  11  10       31.75       34.15     40.38 o
  -5  11  10      128.52      124.86     41.26 o
  -4  11  10      392.08      394.00     43.74 o
  -3  11  10       60.58       35.31     36.73 o
  -2  11  10      122.80      130.81     44.49 o
  -1  11  10      791.31      806.84     96.79 o
   0  11  10      279.03      293.83     43.07 o
   1  11  10      772.87      748.19     46.22 o
   2  11  10      122.28       96.97     38.02 o
   3  11  10       59.01       71.08     35.98 o
   4  11  10      399.85      352.87     41.91 o
   5  11  10      130.47       94.61     38.85 o
   6  11  10       31.86      -26.52     39.42 o
   7  11  10        7.29       12.29     36.75 o
   8  11  10       37.36      -19.15     35.48 o
   9  11  10       14.82       89.13     42.69 o
  10  11  10       12.88      -30.78     45.80 o
  11  11  10        1.57       36.24     51.19 o
 -10  12  10       10.57      -48.69     56.35 o
  -9  12  10       10.41       18.62     54.83 o
  -8  12  10       11.26       -1.84     50.74 o
  -7  12  10       51.38      -18.15     47.70 o
  -6  12  10      110.86       88.17     42.96 o
  -5  12  10      140.00      204.06     46.59 o
  -4  12  10      133.25      162.71     42.58 o
  -3  12  10      329.03      325.45     45.80 o
  -2  12  10      149.28      228.68     65.70 o
  -1  12  10      147.38      100.11     36.16 o
   0  12  10      353.88      460.94     53.84 o
   1  12  10      145.32      189.85     36.53 o
   2  12  10      147.99      137.39     51.36 o
   3  12  10      330.76      309.13     45.19 o
   4  12  10      137.08       94.92     39.03 o
   5  12  10      142.50      115.73     49.43 o
   6  12  10      113.20       96.46     43.45 o
   7  12  10       52.22       46.41     50.41 o
   8  12  10       11.08       40.93     55.53 o
   9  12  10       10.33       19.38     47.43 o
  10  12  10       10.90        7.43     47.79 o
  -8  13  10        3.64       35.10     53.60 o
  -7  13  10       10.03      -31.32     53.88 o
  -6  13  10        1.18       13.58     45.54 o
  -5  13  10       38.35       77.18     48.17 o
  -4  13  10      260.55      227.95     50.42 o
  -3  13  10       35.34      114.19     51.60 o
  -2  13  10      411.46      553.92     81.40 o
  -1  13  10       42.41      102.55     41.85 o
   0  13  10       28.35       25.50     42.21 o
   1  13  10       42.04       16.76     43.06 o
   2  13  10      409.16      343.07     48.47 o
   3  13  10       35.26       50.63     48.90 o
   4  13  10      260.06      266.64     46.41 o
   5  13  10       38.73       87.78     77.24 o
   6  13  10        1.18       42.10     49.37 o
   7  13  10        9.62       10.93     52.09 o
   8  13  10        4.15       20.23     65.70 o
  -7  14  10        2.72      -23.31     63.22 o
  -6  14  10        2.69       65.60     49.52 o
  -5  14  10       30.59      -56.23     56.23 o
  -4  14  10        6.86       23.27     48.51 o
  -3  14  10      226.23      244.81     59.29 o
  -2  14  10       69.30      -19.16     45.99 o
  -1  14  10       89.26       94.17     52.90 o
   0  14  10      135.35      157.67     47.06 o
   1  14  10       88.18      132.71     54.52 o
   2  14  10       69.61       83.68     46.05 o
   3  14  10      227.77      322.14     72.00 o
   4  14  10        6.63       -0.91     50.97 o
   5  14  10       31.31       27.89     57.69 o
   6  14  10        2.77       19.09     59.77 o
   7  14  10        2.59       37.06     62.38 o
  -4  15  10       20.63      -54.17     54.17 o
  -3  15  10        4.07      -59.34     59.34 o
  -2  15  10       66.43       83.13     52.31 o
  -1  15  10       34.04        1.11     57.49 o
   0  15  10        1.24       -1.49     51.10 o
   1  15  10       34.85       46.03     58.49 o
   2  15  10       65.43       38.78     58.35 o
   3  15  10        4.05      -23.28     56.49 o
   4  15  10       20.43       63.11     57.34 o
   0   1  11     2035.66     2014.01     44.88 o
   1   1  11     2983.92     3052.23     53.79 o
  -1   2  11       12.31       14.90      8.12 o
   0   2  11      298.40      305.17     13.46 o
   1   2  11       15.27       26.60     11.00 o
   2   2  11     1670.82     1777.89     34.91 o
  -2   3  11      455.28      440.58     19.58 o
  -1   3  11     3067.81     2871.16     51.94 o
   0   3  11     1356.14     1523.07     30.11 o
   1   3  11     3051.13     2878.84     44.68 o
   2   3  11      461.32      455.43     20.96 o
   3   3  11     2758.46     2589.68     44.47 o
  -3   4  11     1784.69     1890.79     46.40 o
  -2   4  11     3043.91     3037.21     59.39 o
  -1   4  11     7967.47     8152.16    130.06 o
   0   4  11      217.18      308.68     15.80 o
   1   4  11     7948.83     8057.87    110.42 o
   2   4  11     2999.59     3006.68     47.94 o
   3   4  11     1765.20     1834.61     36.70 o
   4   4  11      457.75      429.97     19.62 o
  -4   5  11     2907.49     2765.13     49.19 o
  -3   5  11      473.95      475.05     23.70 o
  -2   5  11     2611.64     2742.69     57.07 o
  -1   5  11      506.45      543.66     26.27 o
   0   5  11     1001.99     1050.60     34.66 o
   1   5  11      514.58      579.67     22.35 o
   2   5  11     2598.08     2670.21     55.11 o
   3   5  11      468.94      507.39     20.44 o
   4   5  11     2894.46     2834.90     47.42 o
   5   5  11      954.86     1014.18     28.50 o
  -5   6  11     1311.42     1293.48     40.28 o
  -4   6  11       21.16       10.88     18.83 o
  -3   6  11       97.71      110.32     16.18 o
  -2   6  11      271.87      319.49     25.07 o
  -1   6  11     1376.80     1391.97     33.91 o
   0   6  11     3283.33     3304.16     58.14 o
   1   6  11     1348.17     1364.37     33.56 o
   2   6  11      271.04      312.94     17.11 o
   3   6  11      106.05      114.30     14.86 o
   4   6  11       20.28       15.21     14.57 o
   5   6  11     1324.14     1245.53     39.75 o
   6   6  11      453.64      435.30     26.41 o
  -6   7  11      287.39      259.73     26.64 o
  -5   7  11       78.63       61.67     22.05 o
  -4   7  11      429.83      450.94     31.19 o
  -3   7  11     1776.65     1837.91     40.43 o
  -2   7  11      617.22      540.14     24.64 o
  -1   7  11      761.14      801.49     23.32 o
   0   7  11       14.76        6.58     14.42 o
   1   7  11      777.26      843.46     28.20 o
   2   7  11      615.93      530.07     22.93 o
   3   7  11     1796.10     1778.72     35.20 o
   4   7  11      423.66      416.33     21.76 o
   5   7  11       74.08       54.31     17.60 o
   6   7  11      280.82      373.97     45.10 o
   7   7  11        1.48       37.68     35.41 o
  -7   8  11       17.97       37.43     23.02 o
  -6   8  11      474.21      507.84     32.91 o
  -5   8  11       72.46       51.80     23.37 o
  -4   8  11      105.32       91.19     28.85 o
  -3   8  11      302.76      337.55     26.27 o
  -2   8  11      158.94      188.54     21.05 o
  -1   8  11       70.85       79.06     18.96 o
   0   8  11       34.15       22.03     17.53 o
   1   8  11       72.36       58.58     18.13 o
   2   8  11      163.60      194.64     20.12 o
   3   8  11      303.01      286.47     23.86 o
   4   8  11      101.99       91.81     19.07 o
   5   8  11       72.22       57.27     23.23 o
   6   8  11      478.63      491.31     30.05 o
   7   8  11       18.63       20.96     24.05 o
   8   8  11      303.14      294.05     29.95 o
  -8   9  11      157.64       78.07     38.20 o
  -7   9  11       66.53       85.09     30.18 o
  -6   9  11       36.73       55.30     33.44 o
  -5   9  11      168.09      168.73     45.52 o
  -4   9  11       41.19       24.81     23.18 o
  -3   9  11     1282.72     1221.25     69.68 o
  -2   9  11      632.26      608.08     31.24 o
  -1   9  11      443.40      453.39     26.68 o
   0   9  11      177.86      222.69     25.04 o
   1   9  11      435.05      444.41     26.87 o
   2   9  11      630.04      616.22     35.74 o
   3   9  11     1293.24     1201.79     41.53 o
   4   9  11       37.18       49.75     23.25 o
   5   9  11      166.35      193.65     25.01 o
   6   9  11       39.80       85.07     27.43 o
   7   9  11       70.32       27.36     31.39 o
   8   9  11      158.29      139.73     43.98 o
   9   9  11        2.47       -9.06     33.44 o
  -9  10  11        7.85       43.66     41.14 o
  -8  10  11       41.96       57.58     34.77 o
  -7  10  11       51.15       82.54     32.78 o
  -6  10  11      125.72      150.33     28.24 o
  -5  10  11       97.23      120.69     28.43 o
  -4  10  11      168.10      214.54     29.11 o
  -3  10  11      316.01      344.46     28.58 o
  -2  10  11      521.03      479.25     30.79 o
  -1  10  11      516.37      538.32     31.22 o
   0  10  11        9.89       -6.64     24.23 o
   1  10  11      511.34      502.75     31.79 o
   2  10  11      511.10      465.70     40.60 o
   3  10  11      306.76      295.30     42.42 o
   4  10  11      162.45      251.04     34.05 o
   5  10  11       92.71       69.82     37.96 o
   6  10  11      127.64      165.37     47.51 o
   7  10  11       53.48       68.83     31.62 o
   8  10  11       44.75       95.51     45.74 o
   9  10  11        8.00       76.02     38.14 o
  10  10  11        1.38      -39.76     39.76 o
 -10  11  11       36.94       79.91     55.28 o
  -9  11  11      154.38      106.83     55.70 o
  -8  11  11        8.42       54.78     46.75 o
  -7  11  11      207.52      236.96     51.44 o
  -6  11  11       68.35       66.77     29.41 o
  -5  11  11      164.42      228.82     34.40 o
  -4  11  11      339.75      371.28     42.19 o
  -3  11  11      238.64      226.61     31.46 o
  -2  11  11      265.99      242.36     29.99 o
  -1  11  11       34.48      -22.07     32.09 o
   0  11  11       42.25       42.84     39.33 o
   1  11  11       35.55       17.16     31.73 o
   2  11  11      269.63      307.64     41.81 o
   3  11  11      240.60      244.67     41.37 o
   4  11  11      336.62      374.42     42.18 o
   5  11  11      158.97      161.02     39.15 o
   6  11  11       68.59      116.65     45.10 o
   7  11  11      205.45      272.50     56.02 o
   8  11  11        8.72       57.91     36.78 o
   9  11  11      151.80       72.21     41.93 o
  10  11  11       36.01       26.84     48.42 o
  11  11  11      124.67       67.62     62.45 o
  -9  12  11       21.19       76.56     59.50 o
  -8  12  11      197.25      214.76     54.53 o
  -7  12  11       31.55       23.72     50.25 o
  -6  12  11       66.14       53.51     43.52 o
  -5  12  11      163.88      214.82     48.16 o
  -4  12  11      307.12      287.99     57.21 o
  -3  12  11      100.84       81.52     41.62 o
  -2  12  11      656.03      693.38     55.68 o
  -1  12  11       10.26        2.67     40.35 o
   0  12  11      590.38      702.87     79.32 o
   1  12  11       10.78      -36.06     36.06 o
   2  12  11      654.18      751.25     65.76 o
   3  12  11       99.57       96.03     42.62 o
   4  12  11      305.30      268.22     42.18 o
   5  12  11      160.46      221.48     49.25 o
   6  12  11       67.28       81.13     43.25 o
   7  12  11       31.92       48.77     49.47 o
   8  12  11      199.52      161.51     45.85 o
   9  12  11       20.08      -46.38     46.38 o
  -8  13  11       35.41      -51.35     51.35 o
  -7  13  11      129.99      204.98     71.31 o
  -6  13  11       35.86       99.96     49.26 o
  -5  13  11       19.98       28.81     48.94 o
  -4  13  11       78.48       67.01     45.57 o
  -3  13  11       51.65      164.46     48.17 o
  -2  13  11       13.26       -7.07     55.12 o
  -1  13  11       14.52       -6.08     68.27 o
   0  13  11      153.83      149.82     44.08 o
   1  13  11       15.17       43.17     47.13 o
   2  13  11       13.47        2.43     39.87 o
   3  13  11       53.50       -4.72     49.57 o
   4  13  11       76.39       78.78     42.51 o
   5  13  11       21.47       74.28     49.86 o
   6  13  11       35.28      -31.98     52.12 o
   7  13  11      129.22      133.09     55.10 o
   8  13  11       34.25       34.27     55.05 o
  -6  14  11       58.94      -40.28     65.13 o
  -5  14  11      247.58      294.04    101.43 o
  -4  14  11      200.12      210.11    137.65 o
  -3  14  11       82.69       33.20     75.64 o
  -2  14  11       44.72       80.45     43.94 o
  -1  14  11        2.09       68.86     56.76 o
   0  14  11        0.38       -6.25     43.57 o
   1  14  11        1.58       10.67     54.66 o
   2  14  11       45.96       -8.54     46.25 o
   3  14  11       81.45      115.29     55.13 o
   4  14  11      198.13      102.14     53.54 o
   5  14  11      244.95      244.51     57.89 o
   6  14  11       57.71      -32.83     56.30 o
  -4  15  11       66.26       37.25     57.40 o
  -3  15  11       17.12      162.89     57.87 o
  -2  15  11        3.66      -39.83     76.60 o
  -1  15  11      127.52       40.72     57.77 o
   0  15  11        1.93        7.58     79.96 o
   1  15  11      127.08       70.46     56.34 o
   2  15  11        3.82       14.68     56.56 o
   3  15  11       15.97      -54.31     54.31 o
   4  15  11       64.60       45.45     58.87 o
   0   0  12    51294.42    52907.53   1355.93 o
   0   1  12      841.79      809.87     24.18 o
   1   1  12     2747.90     2687.58     45.28 o
  -1   2  12     4673.68     4605.97     77.13 o
   0   2  12     4584.45     4467.57     71.95 o
   1   2  12     4634.10     4590.46     69.61 o
   2   2  12      749.65      647.99     29.60 o
  -2   3  12     4514.06     4134.39     74.74 o
  -1   3  12     1946.70     2106.15     41.19 o
   0   3  12     7388.08     6663.26     98.97 o
   1   3  12     1987.43     2108.12     35.33 o
   2   3  12     4495.99     3943.08     58.79 o
   3   3  12     1342.17     1493.47     34.16 o
  -3   4  12     5913.64     6059.33    119.88 o
  -2   4  12      328.14      328.74     18.79 o
  -1   4  12     2652.10     2529.23     48.93 o
   0   4  12      282.01      315.05     18.37 o
   1   4  12     2624.05     2411.34     40.56 o
   2   4  12      333.75      324.39     15.37 o
   3   4  12     6046.06     6191.26    121.06 o
   4   4  12      755.84      818.22     26.01 o
  -4   5  12     3183.06     3271.19     66.82 o
  -3   5  12     3080.98     3061.95     63.28 o
  -2   5  12      424.46      394.89     20.95 o
  -1   5  12     1312.05     1344.77     32.86 o
   0   5  12      177.80      171.47     15.83 o
   1   5  12     1339.99     1412.30     32.29 o
   2   5  12      410.82      407.87     18.22 o
   3   5  12     3031.57     3108.47     51.69 o
   4   5  12     3124.60     3049.03     55.85 o
   5   5  12       60.96       82.33     15.38 o
  -5   6  12     1682.50     1658.78     37.43 o
  -4   6  12      682.55      669.00     26.53 o
  -3   6  12     1416.15     1401.39     39.42 o
  -2   6  12      308.27      339.80     24.83 o
  -1   6  12      471.41      530.75     22.30 o
   0   6  12      181.35      211.73     17.21 o
   1   6  12      462.50      485.37     22.29 o
   2   6  12      310.07      319.39     17.65 o
   3   6  12     1413.81     1400.27     31.89 o
   4   6  12      706.24      660.52     23.92 o
   5   6  12     1669.16     1601.32     49.42 o
   6   6  12     1399.20     1236.32     45.16 o
  -6   7  12     1198.05     1166.44     42.51 o
  -5   7  12       82.16      101.25     24.87 o
  -4   7  12     1498.40     1425.01     38.36 o
  -3   7  12      464.49      454.15     22.11 o
  -2   7  12     1073.39     1071.83     29.04 o
  -1   7  12      490.75      471.39     22.27 o
   0   7  12     1544.09     1482.28     35.68 o
   1   7  12      514.41      437.55     21.79 o
   2   7  12     1045.30     1102.43     29.03 o
   3   7  12      474.54      472.99     21.15 o
   4   7  12     1503.07     1462.20     32.74 o
   5   7  12       80.52       90.01     17.61 o
   6   7  12     1203.49     1167.67     40.09 o
   7   7  12      544.88      529.98     31.56 o
  -7   8  12      856.52      823.36     38.46 o
  -6   8  12      609.44      658.51     41.32 o
  -5   8  12     1425.70     1397.13     89.10 o
  -4   8  12     1297.31     1175.14     49.99 o
  -3   8  12      782.67      808.90     37.90 o
  -2   8  12      236.29      213.02     17.94 o
  -1   8  12      471.80      532.52     28.53 o
   0   8  12      685.39      644.65     35.80 o
   1   8  12      495.24      425.87     24.69 o
   2   8  12      225.61      186.82     20.70 o
   3   8  12      764.10      713.96     30.41 o
   4   8  12     1280.90     1192.03     33.63 o
   5   8  12     1404.75     1407.62     43.75 o
   6   8  12      603.27      590.35     31.62 o
   7   8  12      882.64      815.27     42.78 o
   8   8  12       69.20      105.76     26.79 o
  -8   9  12      337.50      359.59     32.51 o
  -7   9  12      332.35      332.12     34.51 o
  -6   9  12      406.53      432.33     34.44 o
  -5   9  12       97.11       88.83     28.83 o
  -4   9  12     1160.52     1134.27     41.22 o
  -3   9  12       33.10       19.11     22.90 o
  -2   9  12      977.38      907.53     36.47 o
  -1   9  12       49.95       70.80     22.52 o
   0   9  12     1150.35     1092.05     35.69 o
   1   9  12       55.07       39.81     20.77 o
   2   9  12      962.36      908.58     38.89 o
   3   9  12       33.67       16.10     22.35 o
   4   9  12     1170.30     1192.74     59.69 o
   5   9  12       97.77       89.22     26.79 o
   6   9  12      405.12      493.06     33.37 o
   7   9  12      330.20      313.43     33.78 o
   8   9  12      325.82      415.89     48.03 o
   9   9  12      251.94      190.91     38.63 o
  -9  10  12       64.66       66.82     51.14 o
  -8  10  12        8.31      -13.56     31.70 o
  -7  10  12      473.14      496.01     38.53 o
  -6  10  12      138.93      151.28     35.87 o
  -5  10  12      304.74      377.04     34.65 o
  -4  10  12     1073.52     1065.57     70.63 o
  -3  10  12      282.63      374.96     28.90 o
  -2  10  12      548.11      532.46     34.89 o
  -1  10  12      427.04      504.79     35.23 o
   0  10  12      283.72      266.89     27.20 o
   1  10  12      441.11      442.37     31.04 o
   2  10  12      538.94      558.88     32.81 o
   3  10  12      288.39      332.49     40.33 o
   4  10  12     1071.72     1095.38     65.38 o
   5  10  12      304.60      343.40     34.80 o
   6  10  12      143.57      147.49     34.34 o
   7  10  12      477.53      480.29     39.03 o
   8  10  12        8.80      -28.12     49.22 o
   9  10  12       65.33       45.68     56.08 o
  10  10  12      204.52      136.99     50.89 o
 -10  11  12       23.46       75.27     51.59 o
  -9  11  12      291.33      210.84     58.08 o
  -8  11  12      181.82      211.32     47.00 o
  -7  11  12       55.43       38.32     37.00 o
  -6  11  12      366.68      374.24     36.75 o
  -5  11  12       91.27       88.08     34.35 o
  -4  11  12      243.43      246.42     39.13 o
  -3  11  12       24.74       -3.26     30.39 o
  -2  11  12      233.14      178.66     42.05 o
  -1  11  12      170.06      113.56     28.27 o
   0  11  12      772.63      834.67     54.54 o
   1  11  12      172.94      176.89     45.94 o
   2  11  12      224.59      276.69     38.73 o
   3  11  12       24.72       34.01     36.95 o
   4  11  12      236.73      301.27     43.45 o
   5  11  12       91.41       40.73     46.31 o
   6  11  12      366.13      422.35     52.31 o
   7  11  12       55.42       42.74     41.02 o
   8  11  12      183.49      235.29     41.15 o
   9  11  12      295.17      281.00     61.05 o
  10  11  12       23.35      116.27     54.54 o
  -9  12  12       65.31       48.06     60.65 o
  -8  12  12       20.57        9.59     49.98 o
  -7  12  12      265.40      291.19     56.63 o
  -6  12  12       25.32       89.91     66.98 o
  -5  12  12      352.71      285.44     49.92 o
  -4  12  12      193.85      246.21     44.92 o
  -3  12  12      146.15      245.25     45.40 o
  -2  12  12       64.90       57.15     49.03 o
  -1  12  12      315.73      346.97     54.32 o
   0  12  12        0.00      -37.88     39.48 o
   1  12  12      315.61      308.19     50.16 o
   2  12  12       63.15       72.64     38.20 o
   3  12  12      150.26      242.16     45.80 o
   4  12  12      188.41      210.98     43.32 o
   5  12  12      361.67      341.80     50.51 o
   6  12  12       24.86        1.41     47.02 o
   7  12  12      267.26      203.26     50.40 o
   8  12  12       20.61       17.38     46.98 o
   9  12  12       65.34       53.71     53.22 o
  -8  13  12       76.07      155.03     66.22 o
  -7  13  12       18.80       35.11     57.72 o
  -6  13  12      307.42      296.78     62.17 o
  -5  13  12       33.30       10.91     53.68 o
  -4  13  12      313.76      333.12     50.14 o
  -3  13  12       77.24      128.86     49.82 o
  -2  13  12      128.22      181.61     46.37 o
  -1  13  12      278.55      348.29     54.05 o
   0  13  12       78.55       74.48     53.55 o
   1  13  12      279.13      210.43     76.74 o
   2  13  12      130.04      206.78     42.50 o
   3  13  12       78.83      120.43     48.69 o
   4  13  12      312.93      478.13     67.84 o
   5  13  12       33.80       74.53     49.84 o
   6  13  12      303.67      250.48     57.51 o
   7  13  12       18.82      -59.61     59.61 o
   8  13  12       74.27      194.75     58.28 o
  -6  14  12       98.47      124.09    105.66 o
  -5  14  12       78.80      201.45     63.18 o
  -4  14  12       11.22      -45.15     70.35 o
  -3  14  12      128.32      167.98     59.77 o
  -2  14  12       25.75       55.52     49.52 o
  -1  14  12      136.56      213.13     57.78 o
   0  14  12       38.38       33.38     44.55 o
   1  14  12      135.43      179.88     56.39 o
   2  14  12       25.82       51.44     47.10 o
   3  14  12      124.98      103.98     54.40 o
   4  14  12       11.22       34.81     54.32 o
   5  14  12       79.61       71.88     53.60 o
   6  14  12      100.37       25.17     58.17 o
  -3  15  12        4.78       85.62     72.95 o
  -2  15  12       89.90       76.58     67.37 o
  -1  15  12       17.95       92.29     70.19 o
   0  15  12       46.50      176.22     57.97 o
   1  15  12       17.40      -51.39     51.39 o
   2  15  12       89.98      152.12     82.21 o
   3  15  12        5.69      -35.31     54.22 o
   0   1  13      690.06      719.75     18.00 o
   1   1  13        8.14        2.77      9.42 o
  -1   2  13      794.57      797.79     23.02 o
   0   2  13     3145.97     3051.48     49.79 o
   1   2  13      786.07      808.86     20.75 o
   2   2  13     1274.02     1248.21     39.71 o
  -2   3  13     3929.39     3818.85     66.08 o
  -1   3  13     1446.14     1515.10     33.20 o
   0   3  13     2334.97     2277.73     40.89 o
   1   3  13     1458.10     1516.21     28.21 o
   2   3  13     3896.07     3763.98     56.54 o
   3   3  13     3862.35     3741.95     66.30 o
  -3   4  13     1739.39     1832.44     43.70 o
  -2   4  13      624.40      715.19     29.66 o
  -1   4  13      451.78      446.87     19.35 o
   0   4  13      355.35      395.09     18.59 o
   1   4  13      458.13      450.43     16.93 o
   2   4  13      617.74      666.86     20.00 o
   3   4  13     1753.34     1835.23     36.72 o
   4   4  13     1967.82     2072.81     41.18 o
  -4   5  13     3584.38     3535.75     74.97 o
  -3   5  13      951.43     1058.43     32.93 o
  -2   5  13      674.51      679.88     28.93 o
  -1   5  13      802.06      837.31     25.19 o
   0   5  13       30.96       26.57     16.44 o
   1   5  13      800.74      832.96     25.72 o
   2   5  13      657.25      627.36     22.19 o
   3   5  13      944.01      999.98     26.73 o
   4   5  13     3580.69     3557.06     61.99 o
   5   5  13      194.37      157.75     16.40 o
  -5   6  13     1551.78     1420.49     38.07 o
  -4   6  13       59.55       61.85     18.00 o
  -3   6  13      642.42      651.34     37.05 o
  -2   6  13       85.68       89.59     16.23 o
  -1   6  13      262.70      293.79     18.20 o
   0   6  13      159.06      168.56     16.67 o
   1   6  13      271.34      285.29     18.94 o
   2   6  13       87.22       99.30     14.83 o
   3   6  13      649.16      633.48     31.89 o
   4   6  13       57.83       58.07     14.82 o
   5   6  13     1546.04     1441.59     34.26 o
   6   6  13      161.46      168.58     26.30 o
  -6   7  13      277.53      271.33     27.85 o
  -5   7  13        1.32        9.73     19.24 o
  -4   7  13      223.21      232.53     24.01 o
  -3   7  13      145.88      151.36     17.97 o
  -2   7  13        7.42        8.72     19.35 o
  -1   7  13      241.72      232.38     19.79 o
   0   7  13       52.18       28.02     16.23 o
   1   7  13      239.53      230.10     18.66 o
   2   7  13        8.51       15.58     16.42 o
   3   7  13      144.69      146.21     16.54 o
   4   7  13      219.97      237.70     19.29 o
   5   7  13        1.37        5.94     16.14 o
   6   7  13      270.32      263.55     22.47 o
   7   7  13      180.83      152.71     25.67 o
  -7   8  13       17.74        8.46     29.16 o
  -6   8  13       38.13       42.10     28.89 o
  -5   8  13      518.46      465.45     33.90 o
  -4   8  13      355.29      335.48     49.20 o
  -3   8  13      403.56      471.42     33.26 o
  -2   8  13      359.31      406.28     34.82 o
  -1   8  13        6.26       -5.45     21.72 o
   0   8  13     1004.13      908.78     32.59 o
   1   8  13        6.72       -9.87     19.87 o
   2   8  13      357.93      351.00     25.73 o
   3   8  13      401.45      394.83     24.88 o
   4   8  13      345.85      331.04     21.96 o
   5   8  13      523.98      542.35     26.35 o
   6   8  13       39.60       50.65     23.47 o
   7   8  13       15.85      -25.62     25.62 o
   8   8  13       16.72      -19.04     28.66 o
  -8   9  13       18.51       38.25     32.16 o
  -7   9  13      116.06      103.39     31.60 o
  -6   9  13      304.61      244.19     31.44 o
  -5   9  13      144.47       76.58     27.70 o
  -4   9  13      198.96      180.08     25.94 o
  -3   9  13      316.29      273.08     25.54 o
  -2   9  13       80.93       40.88     23.71 o
  -1   9  13      162.51      161.83     28.67 o
   0   9  13       10.45       23.64     21.30 o
   1   9  13      161.90      175.84     23.66 o
   2   9  13       81.80       83.28     26.29 o
   3   9  13      302.29      256.30     25.51 o
   4   9  13      197.68      170.90     22.36 o
   5   9  13      144.63       89.28     25.05 o
   6   9  13      308.90      371.00     33.26 o
   7   9  13      119.33      152.75     33.19 o
   8   9  13       19.41      -11.99     34.51 o
   9   9  13      171.03      155.00     36.97 o
  -9  10  13       58.50       66.79     47.80 o
  -8  10  13       71.91       59.15     33.46 o
  -7  10  13      175.82      135.86     32.36 o
  -6  10  13       27.66        4.99     28.93 o
  -5  10  13      269.58      246.39     30.68 o
  -4  10  13      140.98      178.23     28.68 o
  -3  10  13      230.23      245.64     28.95 o
  -2  10  13      279.09      317.73     26.99 o
  -1  10  13      120.67      109.85     34.38 o
   0  10  13       10.42      -32.84     32.84 o
   1  10  13      123.32      101.99     25.09 o
   2  10  13      272.70      297.21     28.93 o
   3  10  13      226.83      234.58     37.77 o
   4  10  13      135.71      219.24     51.59 o
   5  10  13      273.64      271.90     36.31 o
   6  10  13       27.41       33.44     32.39 o
   7  10  13      177.31      147.47     34.15 o
   8  10  13       72.77       49.94     40.63 o
   9  10  13       59.54       41.54     41.49 o
  10  10  13        0.12       15.78     85.57 o
 -10  11  13       29.64      108.84     54.26 o
  -9  11  13       40.87       69.89     57.45 o
  -8  11  13       18.97       -2.80     40.69 o
  -7  11  13       43.77       25.05     37.42 o
  -6  11  13      174.03      183.06     32.88 o
  -5  11  13      156.42      142.19     34.90 o
  -4  11  13      222.45      231.58     32.24 o
  -3  11  13      335.32      334.38     34.58 o
  -2  11  13       28.65       66.90     34.84 o
  -1  11  13      244.39      290.91     30.48 o
   0  11  13       12.49       18.71     30.21 o
   1  11  13      251.47      313.53     35.22 o
   2  11  13       26.91       54.48     35.07 o
   3  11  13      338.85      368.08     51.61 o
   4  11  13      226.13      245.17     61.16 o
   5  11  13      157.67      112.94     54.32 o
   6  11  13      180.57      164.60     47.29 o
   7  11  13       43.18       65.17     37.78 o
   8  11  13       18.78        8.97     39.23 o
   9  11  13       41.12       11.52     39.74 o
  10  11  13       29.95       37.23     49.43 o
  -9  12  13       37.89      -40.44     73.61 o
  -8  12  13      106.92      109.15     56.97 o
  -7  12  13        6.49       29.05     51.99 o
  -6  12  13       92.54       99.37     44.25 o
  -5  12  13       44.90       81.82     44.11 o
  -4  12  13       26.63       86.72     36.49 o
  -3  12  13       65.20      -17.68     38.01 o
  -2  12  13       70.44       61.64     43.29 o
  -1  12  13      361.25      326.80     50.00 o
   0  12  13       37.83       80.98     50.96 o
   1  12  13      361.98      371.62     52.72 o
   2  12  13       70.28       70.10     39.86 o
   3  12  13       64.64       69.23     42.55 o
   4  12  13       26.96      -11.18     42.46 o
   5  12  13       46.00       11.59     45.27 o
   6  12  13       92.63       90.48     50.84 o
   7  12  13        6.95      -83.81     83.81 o
   8  12  13      106.96       93.30     50.92 o
   9  12  13       38.80      115.46     47.73 o
  -8  13  13       40.47       98.63     68.56 o
  -7  13  13       20.13      204.68     88.62 o
  -6  13  13      215.12      221.37     87.56 o
  -5  13  13        0.44       14.12     58.01 o
  -4  13  13      229.04      203.53     47.67 o
  -3  13  13      193.59      234.47     64.00 o
  -2  13  13        3.98       20.25     62.82 o
  -1  13  13      594.14      533.45     58.50 o
   0  13  13       25.09       -7.21     57.05 o
   1  13  13      592.99      691.12     61.27 o
   2  13  13        4.24      -31.38     41.98 o
   3  13  13      192.99      230.71     51.83 o
   4  13  13      231.53      229.11     51.40 o
   5  13  13        0.43        4.18     47.95 o
   6  13  13      214.97      330.98     61.71 o
   7  13  13       19.61      -24.80     72.59 o
   8  13  13       40.32       50.39     62.46 o
  -6  14  13       35.30       36.41     66.60 o
  -5  14  13      142.58       70.60    108.97 o
  -4  14  13       20.31      128.93     97.90 o
  -3  14  13      102.19      103.51     74.98 o
  -2  14  13       25.26       16.58     61.72 o
  -1  14  13      142.41      157.53     54.96 o
   0  14  13       11.19       52.53     46.63 o
   1  14  13      143.61       99.82     51.15 o
   2  14  13       25.36      101.90     62.50 o
   3  14  13      102.87      217.35     52.24 o
   4  14  13       20.17       23.35     60.41 o
   5  14  13      143.45      100.90     71.47 o
   6  14  13       35.61       65.12     60.71 o
  -3  15  13        2.96       93.06     77.85 o
  -2  15  13       44.12       38.97    110.45 o
  -1  15  13        3.44      -45.00    172.57 o
   0  15  13       10.26       16.45     84.83 o
   1  15  13        3.64      -19.98     66.62 o
   2  15  13       43.01       19.31    141.20 o
   3  15  13        3.17        4.74    117.30 o
   0   1  14       45.80       46.15      8.04 o
   1   1  14     1021.98     1055.74     34.64 o
  -1   2  14     1691.32     1625.60     32.29 o
   0   2  14     1762.18     1611.07     36.18 o
   1   2  14     1685.78     1632.30     39.09 o
   2   2  14     1129.60     1095.45     24.40 o
  -2   3  14       27.57       -1.23     11.73 o
  -1   3  14       32.84       32.92     11.87 o
   0   3  14     1516.08     1654.02     33.51 o
   1   3  14       28.99       47.25     10.05 o
   2   3  14       27.14       46.30     17.94 o
   3   3  14      827.66      849.11     26.74 o
  -3   4  14     1016.52      961.32     30.02 o
  -2   4  14      359.22      383.17     18.99 o
  -1   4  14      249.41      259.43     15.49 o
   0   4  14       95.43       75.19     12.82 o
   1   4  14      256.54      249.69     13.48 o
   2   4  14      345.57      365.48     16.16 o
   3   4  14     1003.38      950.52     26.39 o
   4   4  14       22.10       22.00     16.67 o
  -4   5  14      471.95      479.07     28.37 o
  -3   5  14      707.83      662.32     27.11 o
  -2   5  14      759.77      759.43     26.26 o
  -1   5  14      641.43      641.77     23.37 o
   0   5  14      197.75      179.91     16.59 o
   1   5  14      619.89      587.64     22.38 o
   2   5  14      766.94      732.33     22.25 o
   3   5  14      694.15      697.57     23.26 o
   4   5  14      468.99      440.44     23.36 o
   5   5  14       27.93        9.58     16.52 o
  -5   6  14      523.14      534.15     26.57 o
  -4   6  14     1311.17     1397.15     41.76 o
  -3   6  14     2824.10     2846.30     62.98 o
  -2   6  14      355.20      412.77     21.55 o
  -1   6  14      719.66      757.31     38.13 o
   0   6  14       83.67       80.97     15.63 o
   1   6  14      699.52      730.65     25.02 o
   2   6  14      346.88      394.07     20.00 o
   3   6  14     2815.14     2820.93     49.69 o
   4   6  14     1305.56     1321.06     44.52 o
   5   6  14      531.49      489.84     23.06 o
   6   6  14       16.05        5.73     16.94 o
  -6   7  14      135.04      126.23     22.38 o
  -5   7  14      510.62      456.68     26.55 o
  -4   7  14      556.34      577.55     38.81 o
  -3   7  14       87.50       95.33     17.94 o
  -2   7  14      694.33      672.81     27.79 o
  -1   7  14       52.07       44.15     17.93 o
   0   7  14      179.39      220.43     25.81 o
   1   7  14       50.63       10.53     16.77 o
   2   7  14      699.94      701.69     36.65 o
   3   7  14       90.21       82.33     17.83 o
   4   7  14      562.08      526.92     24.47 o
   5   7  14      516.56      468.58     23.35 o
   6   7  14      136.97      143.47     22.60 o
   7   7  14      127.50      102.53     26.23 o
  -7   8  14       45.73       86.55     28.54 o
  -6   8  14      154.25      152.30     33.95 o
  -5   8  14       12.30       -1.49     24.56 o
  -4   8  14      549.64      583.79     33.27 o
  -3   8  14     1097.92     1159.78     33.62 o
  -2   8  14      647.51      545.18     31.24 o
  -1   8  14      388.28      444.54     28.79 o
   0   8  14       73.54       98.02     20.96 o
   1   8  14      394.85      459.26     25.85 o
   2   8  14      635.99      556.30     31.14 o
   3   8  14     1114.49     1231.37     42.94 o
   4   8  14      555.37      553.11     25.15 o
   5   8  14       12.51      -19.96     19.96 o
   6   8  14      153.27      152.68     26.51 o
   7   8  14       44.90       -3.39     24.53 o
   8   8  14       10.62       -6.01     28.73 o
  -8   9  14       26.81       50.66     34.03 o
  -7   9  14      116.24      140.87     31.89 o
  -6   9  14       49.56       37.27     27.84 o
  -5   9  14       40.19       20.13     31.20 o
  -4   9  14       88.85       69.99     25.91 o
  -3   9  14      370.97      317.93     26.95 o
  -2   9  14      432.60      458.40     29.25 o
  -1   9  14      816.29      907.36     34.56 o
   0   9  14      241.51      297.18     25.65 o
   1   9  14      793.64      899.09     49.46 o
   2   9  14      439.47      513.87     28.90 o
   3   9  14      368.91      297.64     26.73 o
   4   9  14       92.85       64.74     23.82 o
   5   9  14       40.61      112.63     26.08 o
   6   9  14       49.27       44.91     29.29 o
   7   9  14      113.54      134.34     32.22 o
   8   9  14       27.31        3.33     42.19 o
   9   9  14        0.45       20.80     35.35 o
  -9  10  14       31.55       24.60     48.47 o
  -8  10  14       89.30       54.53     34.10 o
  -7  10  14       88.03       45.26     33.52 o
  -6  10  14      138.82      111.01     32.02 o
  -5  10  14      203.39      177.34     34.63 o
  -4  10  14       98.46       57.79     26.71 o
  -3  10  14       73.63      115.40     26.90 o
  -2  10  14      127.50      117.07     25.01 o
  -1  10  14       20.50       18.28     22.09 o
   0  10  14      909.17      941.15     37.12 o
   1  10  14       20.12       27.60     24.07 o
   2  10  14      124.86      173.57     28.46 o
   3  10  14       73.35      102.64     26.55 o
   4  10  14       98.02       56.55     36.40 o
   5  10  14      202.34      134.43     50.16 o
   6  10  14      136.39      141.93     34.73 o
   7  10  14       87.35       67.40     35.07 o
   8  10  14       91.70       65.66     37.31 o
   9  10  14       31.02       84.12     45.61 o
  10  10  14       16.95      -42.69     69.23 o
 -10  11  14        4.66       27.96     63.12 o
  -9  11  14        4.58      -64.52     66.59 o
  -8  11  14        4.14      -22.98     41.22 o
  -7  11  14      109.45       75.64     36.62 o
  -6  11  14       22.06      -22.79     32.02 o
  -5  11  14      241.16      168.06     33.50 o
  -4  11  14      252.00      207.95     31.59 o
  -3  11  14       64.82       71.44     30.38 o
  -2  11  14      190.72      223.84     32.29 o
  -1  11  14      408.13      414.76     32.87 o
   0  11  14        1.64        1.19     28.13 o
   1  11  14      401.87      390.18     34.95 o
   2  11  14      192.70      233.43     74.67 o
   3  11  14       64.38       60.18     37.43 o
   4  11  14      260.38      325.07     46.21 o
   5  11  14      244.11      243.90     41.54 o
   6  11  14       23.22      102.90     43.81 o
   7  11  14      108.67       97.80     40.20 o
   8  11  14        4.01      -50.43     61.55 o
   9  11  14        4.48       21.44     45.26 o
  10  11  14        4.66      -10.53     73.55 o
  -9  12  14        1.21        3.26     74.38 o
  -8  12  14        0.81       49.05     61.50 o
  -7  12  14        7.45       70.89     45.98 o
  -6  12  14       68.48      150.74     41.87 o
  -5  12  14       54.33      108.93     44.53 o
  -4  12  14      145.03      169.68     36.04 o
  -3  12  14      470.10      424.63     37.68 o
  -2  12  14       16.13       35.16     32.99 o
  -1  12  14       93.43      156.03     33.71 o
   0  12  14       66.23      108.30     38.28 o
   1  12  14       90.98      129.97     86.51 o
   2  12  14       16.49        0.90     41.08 o
   3  12  14      468.30      392.39     53.52 o
   4  12  14      146.01      199.11     46.48 o
   5  12  14       54.06       77.28     45.47 o
   6  12  14       67.42       88.20     51.17 o
   7  12  14        7.48       42.44     57.21 o
   8  12  14        0.82      -20.10     48.83 o
   9  12  14        1.47      -31.54     52.40 o
  -7  13  14        1.27       75.45     77.20 o
  -6  13  14       41.44       37.54     70.18 o
  -5  13  14       63.69       60.95     79.31 o
  -4  13  14      472.21      403.05     59.34 o
  -3  13  14       14.10       46.32     69.99 o
  -2  13  14      303.76      319.55     76.46 o
  -1  13  14        4.28       41.08     68.36 o
   0  13  14        1.06      -29.29     38.98 o
   1  13  14        4.44       16.89     48.16 o
   2  13  14      305.41      425.50     78.20 o
   3  13  14       14.68       22.01     47.92 o
   4  13  14      474.70      492.28     58.24 o
   5  13  14       64.56       56.79     57.53 o
   6  13  14       41.11      117.14     59.39 o
   7  13  14        1.30        6.97     52.75 o
  -5  14  14       10.67       59.69     95.71 o
  -4  14  14       28.65      -54.39     71.44 o
  -3  14  14      176.43      172.00     83.50 o
  -2  14  14        8.59        6.86     76.10 o
  -1  14  14       21.83      -28.88     72.75 o
   0  14  14       14.29       13.85     65.53 o
   1  14  14       21.63      106.39     65.21 o
   2  14  14        8.88        0.24     68.94 o
   3  14  14      176.82      317.19     71.10 o
   4  14  14       28.55        5.65     74.30 o
   5  14  14       10.90      -24.36     65.94 o
  -2  15  14       31.74       -2.88     77.10 o
  -1  15  14       78.17       73.52    132.09 o
   0  15  14        0.35      -62.25    107.83 o
   1  15  14       79.57       25.54    112.78 o
   2  15  14       31.68      152.25     91.15 o
   0   1  15       20.03       -0.04     12.05 o
   1   1  15       10.55       15.91     12.19 o
  -1   2  15     2815.27     2866.79     55.18 o
   0   2  15      794.43      698.59     25.33 o
   1   2  15     2819.61     2800.69     47.15 o
   2   2  15     1013.74     1022.87     28.10 o
  -2   3  15     1098.54     1126.40     28.72 o
  -1   3  15      780.47      818.76     26.02 o
   0   3  15      377.50      327.09     24.58 o
   1   3  15      746.46      791.88     23.38 o
   2   3  15     1093.17     1113.97     36.40 o
   3   3  15     1514.05     1466.06     35.05 o
  -3   4  15     2028.94     1810.15     58.50 o
  -2   4  15     1143.59     1260.45     38.18 o
  -1   4  15      313.45      336.39     16.81 o
   0   4  15       55.74       79.79     12.51 o
   1   4  15      295.66      358.85     16.20 o
   2   4  15     1145.52     1180.90     27.26 o
   3   4  15     2012.05     1882.21     35.75 o
   4   4  15     2298.61     2224.54     62.48 o
  -4   5  15     4012.65     3845.46     76.33 o
  -3   5  15      413.49      409.12     29.92 o
  -2   5  15      433.00      436.29     21.78 o
  -1   5  15      133.57       90.03     15.31 o
   0   5  15      144.58      140.05     15.41 o
   1   5  15      130.23      137.13     16.16 o
   2   5  15      425.94      455.79     19.13 o
   3   5  15      411.32      421.03     19.35 o
   4   5  15     4010.62     3613.63     63.24 o
   5   5  15        1.74        9.23     18.93 o
  -5   6  15      752.59      768.23     30.57 o
  -4   6  15      472.75      433.79     26.79 o
  -3   6  15     3456.34     3214.52     68.39 o
  -2   6  15      523.35      526.78     32.60 o
  -1   6  15     1516.00     1538.44     36.20 o
   0   6  15     1353.44     1475.21     36.05 o
   1   6  15     1530.27     1573.89     37.16 o
   2   6  15      512.69      514.18     26.28 o
   3   6  15     3445.92     3278.87     56.05 o
   4   6  15      488.47      447.81     24.65 o
   5   6  15      756.74      772.41     28.51 o
   6   6  15       73.34       50.00     17.73 o
  -6   7  15      118.40      138.00     22.80 o
  -5   7  15      190.85      187.55     21.66 o
  -4   7  15      973.24      962.84     35.96 o
  -3   7  15     1264.26     1184.58     37.22 o
  -2   7  15      184.95      202.29     20.95 o
  -1   7  15      411.43      394.76     22.76 o
   0   7  15       42.15       69.03     21.51 o
   1   7  15      420.96      389.04     22.69 o
   2   7  15      182.54      156.44     19.50 o
   3   7  15     1270.32     1149.59     31.29 o
   4   7  15      972.45      996.58     30.65 o
   5   7  15      185.58      151.77     21.09 o
   6   7  15      125.32      128.47     20.48 o
   7   7  15      185.07      154.43     26.83 o
  -7   8  15       94.22       84.82     31.74 o
  -6   8  15        1.36      -12.84     32.00 o
  -5   8  15      228.59      240.41     24.54 o
  -4   8  15      343.45      347.87     24.42 o
  -3   8  15      553.37      510.51     35.47 o
  -2   8  15      646.52      641.27     33.27 o
  -1   8  15      426.50      348.34     26.39 o
   0   8  15       62.42       97.88     22.62 o
   1   8  15      437.65      363.25     28.42 o
   2   8  15      637.48      717.44     34.30 o
   3   8  15      554.98      531.56     28.17 o
   4   8  15      342.26      329.93     30.02 o
   5   8  15      226.59      246.39     29.84 o
   6   8  15        1.55      -16.28     21.60 o
   7   8  15       94.65      100.99     25.32 o
   8   8  15       17.12      -22.25     29.20 o
  -8   9  15       39.89       67.56     43.20 o
  -7   9  15      142.45      118.59     35.45 o
  -6   9  15       36.28       27.96     30.97 o
  -5   9  15       45.48       23.81     27.72 o
  -4   9  15       22.49       12.35     36.18 o
  -3   9  15      248.62      243.95     27.95 o
  -2   9  15      197.48      238.61     27.21 o
  -1   9  15      171.71      161.35     23.63 o
   0   9  15      705.95      669.39     39.82 o
   1   9  15      173.12      114.70     23.68 o
   2   9  15      192.05      229.11     33.56 o
   3   9  15      241.43      185.35     25.18 o
   4   9  15       21.03       48.88     22.81 o
   5   9  15       46.00       45.52     22.46 o
   6   9  15       37.89       83.36     27.50 o
   7   9  15      137.53      163.29     32.10 o
   8   9  15       38.05        2.13     48.06 o
   9   9  15       38.34       14.88     40.32 o
  -9  10  15        3.22       47.85     55.92 o
  -8  10  15       96.17      185.78     61.59 o
  -7  10  15       93.17       99.70     41.66 o
  -6  10  15       85.44       38.99     30.92 o
  -5  10  15      112.57       68.30     44.35 o
  -4  10  15       96.25       65.81     29.25 o
  -3  10  15      225.62      219.77     30.23 o
  -2  10  15      644.17      631.68     35.50 o
  -1  10  15        0.42       23.58     23.91 o
   0  10  15       23.08       33.12     24.07 o
   1  10  15        0.32      -28.91     30.49 o
   2  10  15      646.66      651.03     34.10 o
   3  10  15      223.80      226.52     30.31 o
   4  10  15       93.76       58.54     27.81 o
   5  10  15      115.78      122.10     39.84 o
   6  10  15       84.39       70.91     33.18 o
   7  10  15       90.97       96.96     34.41 o
   8  10  15       97.30       92.18     37.08 o
   9  10  15        3.19      119.25     53.92 o
  10  10  15       65.47      -21.59    101.94 o
 -10  11  15       28.29      -62.62     66.10 o
  -9  11  15       73.41       20.07     67.38 o
  -8  11  15        9.22      125.36     42.18 o
  -7  11  15      217.51      206.10     42.78 o
  -6  11  15      135.02      160.23     46.59 o
  -5  11  15       69.90       42.17     36.66 o
  -4  11  15      268.00      286.24     37.96 o
  -3  11  15      285.99      208.40     37.28 o
  -2  11  15      101.14      130.52     29.75 o
  -1  11  15      389.79      373.07     40.71 o
   0  11  15      130.59      149.73     30.36 o
   1  11  15      385.93      451.72     35.53 o
   2  11  15      101.94       86.42     30.68 o
   3  11  15      279.77      305.80     40.42 o
   4  11  15      269.32      303.80     65.26 o
   5  11  15       72.54       97.35     41.32 o
   6  11  15      135.54      185.28     45.33 o
   7  11  15      221.29      206.35     58.30 o
   8  11  15        9.74      -12.95     51.00 o
   9  11  15       73.04       87.00     46.85 o
  10  11  15       28.55       30.91     84.48 o
  -9  12  15        7.50      -17.86     78.00 o
  -8  12  15      126.05      147.78     46.86 o
  -7  12  15       37.18       49.98     49.26 o
  -6  12  15      122.35       70.20     43.66 o
  -5  12  15      204.88      179.60     47.15 o
  -4  12  15      174.77      235.77     50.47 o
  -3  12  15       96.49       58.30     39.98 o
  -2  12  15      327.28      251.99     43.24 o
  -1  12  15       31.07       59.48     39.47 o
   0  12  15       81.47      100.39     38.17 o
   1  12  15       31.06      -14.26     41.09 o
   2  12  15      330.91      388.85     63.78 o
   3  12  15       92.46       43.32     49.35 o
   4  12  15      178.13      176.27     49.03 o
   5  12  15      199.49      192.89     46.48 o
   6  12  15      123.02      156.17     50.12 o
   7  12  15       36.41       53.25     48.42 o
   8  12  15      125.55       90.96     56.25 o
   9  12  15        7.05      -27.25     68.60 o
  -7  13  15       32.78      114.29     74.33 o
  -6  13  15       44.40       97.61     61.51 o
  -5  13  15       93.92      177.53     69.85 o
  -4  13  15       50.51      -14.67     57.11 o
  -3  13  15      400.50      517.00     77.47 o
  -2  13  15       76.97       12.52     51.82 o
  -1  13  15       90.27      156.33     87.35 o
   0  13  15       84.85       92.88     65.77 o
   1  13  15       92.17      156.92     88.10 o
   2  13  15       77.09       32.76     54.60 o
   3  13  15      401.16      459.90     74.61 o
   4  13  15       50.28       80.97     72.30 o
   5  13  15       93.54       70.70     90.62 o
   6  13  15       44.09       79.52     78.22 o
   7  13  15       33.57       23.31    123.23 o
  -5  14  15      194.75      282.05     87.39 o
  -4  14  15       14.89       49.54     68.13 o
  -3  14  15       96.39      244.23    110.69 o
  -2  14  15       26.29      -61.00     65.21 o
  -1  14  15        5.10      113.16     72.17 o
   0  14  15      177.51      144.75     72.31 o
   1  14  15        4.68      -42.90     67.87 o
   2  14  15       25.57        6.70     77.46 o
   3  14  15       95.88      111.81     69.04 o
   4  14  15       15.74      -39.68     89.43 o
   5  14  15      192.58       95.62     75.92 o
  -1  15  15        8.42      -55.17     72.87 o
   0  15  15       28.52      -50.73     90.88 o
   1  15  15        8.74       50.91     71.03 o
   0   0  16       93.81       77.19     13.32 o
   0   1  16     2672.54     2793.34     47.25 o
   1   1  16     8970.12     8551.02    138.73 o
  -1   2  16     1303.96     1398.27     41.38 o
   0   2  16     4782.60     4490.29     72.83 o
   1   2  16     1293.85     1286.42     29.35 o
   2   2  16     7132.87     7189.88    109.54 o
  -2   3  16     1113.20      990.39     37.30 o
  -1   3  16     2872.75     2693.69     52.56 o
   0   3  16      118.27      101.59     17.46 o
   1   3  16     2896.67     2780.61     48.45 o
   2   3  16     1123.58     1062.07     29.08 o
   3   3  16      930.70      972.68     26.69 o
  -3   4  16     5506.51     5404.80     92.43 o
  -2   4  16     6334.22     6150.49     95.26 o
  -1   4  16      300.21      294.17     20.46 o
   0   4  16     4986.63     4896.32     77.71 o
   1   4  16      310.80      298.35     15.63 o
   2   4  16     6252.42     6198.44     88.59 o
   3   4  16     5468.84     5502.25     87.79 o
   4   4  16     2087.02     1969.59     45.42 o
  -4   5  16      211.67      249.32     20.12 o
  -3   5  16      320.45      286.97     23.59 o
  -2   5  16      856.13      868.10     32.52 o
  -1   5  16       44.91       73.61     15.52 o
   0   5  16      966.91      966.32     41.53 o
   1   5  16       51.44       78.88     21.95 o
   2   5  16      844.00      804.63     23.81 o
   3   5  16      346.53      304.35     17.67 o
   4   5  16      214.74      206.47     17.83 o
   5   5  16      502.80      584.64     32.60 o
  -5   6  16     1226.85     1210.38     37.82 o
  -4   6  16      692.28      694.30     31.77 o
  -3   6  16     2729.87     2578.46     58.72 o
  -2   6  16     1909.06     1943.61     43.69 o
  -1   6  16       68.32       45.39     17.88 o
   0   6  16      312.50      295.60     20.19 o
   1   6  16       64.49       60.77     22.39 o
   2   6  16     1934.38     1937.38     39.66 o
   3   6  16     2722.11     2625.58     55.44 o
   4   6  16      698.59      698.14     26.69 o
   5   6  16     1233.35     1126.66     32.44 o
   6   6  16      664.63      639.58     29.58 o
  -6   7  16      315.78      329.83     24.83 o
  -5   7  16     1954.47     1822.87     46.34 o
  -4   7  16      377.09      423.21     30.32 o
  -3   7  16     1548.89     1471.97     40.51 o
  -2   7  16      628.28      582.93     26.51 o
  -1   7  16     1088.18     1060.52     31.85 o
   0   7  16      832.13      714.77     27.53 o
   1   7  16     1071.08     1037.07     32.51 o
   2   7  16      623.56      638.38     27.35 o
   3   7  16     1541.75     1483.77     38.41 o
   4   7  16      387.05      421.67     22.82 o
   5   7  16     1970.53     1962.93     42.86 o
   6   7  16      316.83      328.37     23.02 o
   7   7  16      591.57      618.50     32.48 o
  -7   8  16      211.67      300.06     34.86 o
  -6   8  16      361.89      384.49     40.22 o
  -5   8  16       32.66       38.82     23.68 o
  -4   8  16      114.32      106.55     20.29 o
  -3   8  16      460.25      450.45     24.55 o
  -2   8  16      689.95      598.16     31.97 o
  -1   8  16      197.64      222.62     24.06 o
   0   8  16       46.67       55.63     21.32 o
   1   8  16      201.16      231.18     24.34 o
   2   8  16      715.90      668.39     29.22 o
   3   8  16      455.71      435.11     26.59 o
   4   8  16      117.91       96.78     21.01 o
   5   8  16       27.93       67.71     20.63 o
   6   8  16      362.70      383.68     27.43 o
   7   8  16      209.82      186.40     28.27 o
   8   8  16      604.29      584.94     89.44 o
  -8   9  16       47.83       99.05     44.96 o
  -7   9  16       74.01       92.90     38.99 o
  -6   9  16        9.33      -28.74     37.61 o
  -5   9  16      681.68      712.02     41.24 o
  -4   9  16       28.97      -13.41     26.10 o
  -3   9  16      699.51      650.94     35.82 o
  -2   9  16      163.72      174.15     29.13 o
  -1   9  16     1180.15     1178.57     42.44 o
   0   9  16       17.20       -9.19     22.21 o
   1   9  16     1166.61     1146.87     59.57 o
   2   9  16      154.23      175.14     24.04 o
   3   9  16      696.08      682.09     33.56 o
   4   9  16       30.37       58.27     23.95 o
   5   9  16      689.68      688.15     31.29 o
   6   9  16       10.60       26.70     27.44 o
   7   9  16       74.88       95.22     30.05 o
   8   9  16       48.61       67.61     36.16 o
   9   9  16       39.08       41.29     50.22 o
  -9  10  16       56.86       23.79     57.08 o
  -8  10  16      601.35      629.00     50.82 o
  -7  10  16       56.51       61.96     38.97 o
  -6  10  16      167.11      124.48     37.31 o
  -5  10  16       37.86       38.05     38.78 o
  -4  10  16       89.11      100.69     32.82 o
  -3  10  16       44.74       74.43     32.92 o
  -2  10  16       80.35      113.04     33.95 o
  -1  10  16       15.21      -17.26     25.20 o
   0  10  16      438.58      518.71     34.17 o
   1  10  16       16.48       -7.97     22.83 o
   2  10  16       81.94       53.47     24.63 o
   3  10  16       45.38       63.73     28.24 o
   4  10  16       88.45       90.91     29.54 o
   5  10  16       38.57        8.88     36.82 o
   6  10  16      166.10      144.84     36.13 o
   7  10  16       56.71       30.74     35.67 o
   8  10  16      605.92      567.07     51.80 o
   9  10  16       54.92      -23.56     62.71 o
  10  10  16      426.47      464.92     92.57 o
 -10  11  16       69.80      160.98    117.68 o
  -9  11  16       25.74      -16.42    145.44 o
  -8  11  16      159.06      246.96     42.66 o
  -7  11  16       32.29      -39.76     39.76 o
  -6  11  16      141.43      135.70     37.71 o
  -5  11  16      764.31      777.69     47.37 o
  -4  11  16       65.15       92.17     34.99 o
  -3  11  16      803.94      835.90     51.21 o
  -2  11  16      125.85      119.47     33.86 o
  -1  11  16      119.18      152.39     35.59 o
   0  11  16      241.70      159.76     46.28 o
   1  11  16      121.20      148.57     37.31 o
   2  11  16      127.11      116.00     31.82 o
   3  11  16      813.43      994.07     48.97 o
   4  11  16       63.74      177.38     39.79 o
   5  11  16      767.12      736.38     63.05 o
   6  11  16      140.04      196.57     45.17 o
   7  11  16       30.49       21.17     46.63 o
   8  11  16      158.17      132.72     45.27 o
   9  11  16       26.03        4.80     49.74 o
  10  11  16       71.49        0.00    116.57 o
  -8  12  16       16.84       67.09     48.87 o
  -7  12  16      213.77      204.01     51.23 o
  -6  12  16        9.20       31.50     40.32 o
  -5  12  16      188.83      148.51     43.81 o
  -4  12  16        9.51        8.48     39.70 o
  -3  12  16       98.86      161.10     43.85 o
  -2  12  16      286.14      301.95     50.41 o
  -1  12  16       16.22       -6.02     39.57 o
   0  12  16      766.23      752.47     76.07 o
   1  12  16       15.13       64.94     41.10 o
   2  12  16      283.98      220.41     79.43 o
   3  12  16       96.28      168.48     64.74 o
   4  12  16       10.62       41.15     60.22 o
   5  12  16      188.15      203.08     60.68 o
   6  12  16        9.75       38.13     66.85 o
   7  12  16      211.49      142.01     88.07 o
   8  12  16       18.67      -24.27     95.23 o
  -7  13  16      186.18      100.53     75.50 o
  -6  13  16      217.98      197.29     63.00 o
  -5  13  16      142.82       48.79     71.84 o
  -4  13  16       91.13       79.67     42.61 o
  -3  13  16       75.31       45.16     68.54 o
  -2  13  16      145.02      216.47     76.93 o
  -1  13  16       18.69        9.45     60.96 o
   0  13  16        3.16      -56.53     56.53 o
   1  13  16       17.57      -39.96     62.22 o
   2  13  16      149.23       68.90     61.76 o
   3  13  16       72.39       43.64     66.36 o
   4  13  16       92.13       45.02     77.08 o
   5  13  16      143.50      232.22     77.68 o
   6  13  16      218.87      259.82     98.66 o
   7  13  16      188.30      250.89    106.74 o
  -5  14  16       29.65     -103.25    147.66 o
  -4  14  16       38.12       29.10     76.20 o
  -3  14  16        6.85       50.55     78.10 o
  -2  14  16      179.21      339.70     74.02 o
  -1  14  16       31.15       17.12     71.28 o
   0  14  16      182.99      122.27     73.84 o
   1  14  16       29.33      216.19     71.48 o
   2  14  16      182.26      184.83     84.04 o
   3  14  16        6.30      -73.72     73.72 o
   4  14  16       40.56       -8.22     78.95 o
   5  14  16       29.50       53.44     95.18 o
   0   1  17      220.28      215.75     14.16 o
   1   1  17     1649.21     1671.58     50.50 o
  -1   2  17      423.38      397.67     19.79 o
   0   2  17     3207.06     3038.47     53.30 o
   1   2  17      430.42      448.82     26.76 o
   2   2  17      922.43     1025.59     27.62 o
  -2   3  17      900.61      909.25     27.30 o
  -1   3  17      495.92      471.45     24.66 o
   0   3  17      778.82      728.98     26.21 o
   1   3  17      484.04      464.45     23.72 o
   2   3  17      905.51      938.66     35.90 o
   3   3  17     2747.47     2578.13     47.13 o
  -3   4  17      977.35      988.74     30.40 o
  -2   4  17      130.08      110.37     17.65 o
  -1   4  17      148.69      153.35     14.44 o
   0   4  17      110.49       94.67     15.88 o
   1   4  17      139.92      141.04     13.70 o
   2   4  17      134.13      136.05     15.55 o
   3   4  17      971.50      918.27     28.70 o
   4   4  17       18.08       46.51     19.27 o
  -4   5  17     2160.32     2220.11     50.32 o
  -3   5  17      995.15     1042.49     31.47 o
  -2   5  17      640.45      622.61     30.90 o
  -1   5  17      420.31      462.74     20.66 o
   0   5  17      651.86      598.06     21.86 o
   1   5  17      419.91      456.01     21.21 o
   2   5  17      640.69      659.23     26.68 o
   3   5  17      995.95      981.24     27.23 o
   4   5  17     2171.19     2205.92     47.71 o
   5   5  17      780.72      809.08     35.79 o
  -5   6  17      703.66      742.20     32.01 o
  -4   6  17       16.61       47.98     21.80 o
  -3   6  17      904.38      939.45     41.65 o
  -2   6  17      150.26      176.70     18.38 o
  -1   6  17      694.59      709.83     37.71 o
   0   6  17      229.20      178.54     17.14 o
   1   6  17      679.78      738.75     27.00 o
   2   6  17      146.95      155.54     17.38 o
   3   6  17      890.35      958.52     29.17 o
   4   6  17       16.47       22.42     16.69 o
   5   6  17      686.49      741.81     41.84 o
   6   6  17        7.23       18.04     23.33 o
  -6   7  17      331.35      383.14     26.88 o
  -5   7  17      154.87      218.79     23.40 o
  -4   7  17      274.86      259.83     25.73 o
  -3   7  17      101.95       87.06     20.91 o
  -2   7  17      121.11      114.31     20.08 o
  -1   7  17      973.54      867.21     30.46 o
   0   7  17      674.81      750.77     27.80 o
   1   7  17      971.89      851.67     29.93 o
   2   7  17      121.98      145.94     20.24 o
   3   7  17       96.42       56.69     19.28 o
   4   7  17      268.98      280.34     29.75 o
   5   7  17      152.10      164.01     20.87 o
   6   7  17      324.01      325.63     23.65 o
   7   7  17        6.10       11.00     27.26 o
  -7   8  17        4.93       43.97     36.76 o
  -6   8  17       55.02       14.00     27.73 o
  -5   8  17       12.96       -6.95     24.34 o
  -4   8  17      563.28      566.55     30.36 o
  -3   8  17      220.89      159.31     35.03 o
  -2   8  17      701.36      839.73     37.95 o
  -1   8  17      437.54      569.97     31.05 o
   0   8  17      427.36      488.14     40.74 o
   1   8  17      422.28      527.02     30.83 o
   2   8  17      694.54      837.54     34.77 o
   3   8  17      214.96      311.10     25.02 o
   4   8  17      560.64      572.68     35.86 o
   5   8  17       13.20       13.39     29.43 o
   6   8  17       52.26       36.21     26.28 o
   7   8  17        4.76       26.15     30.01 o
   8   8  17      203.76      178.73     41.25 o
  -8   9  17       43.97       71.51     48.23 o
  -7   9  17       38.23       85.98     38.05 o
  -6   9  17      160.45      143.45     40.78 o
  -5   9  17      121.80      124.12     37.24 o
  -4   9  17      168.68      158.60     33.49 o
  -3   9  17      239.91      199.61     34.51 o
  -2   9  17      286.28      350.19     40.79 o
  -1   9  17       55.43       38.44     29.46 o
   0   9  17       72.17       46.22     39.04 o
   1   9  17       55.59       52.76     24.77 o
   2   9  17      288.74      303.95     26.64 o
   3   9  17      234.33      258.87     26.93 o
   4   9  17      168.00      141.74     25.36 o
   5   9  17      122.88      112.16     24.37 o
   6   9  17      162.70      195.68     25.39 o
   7   9  17       39.58       19.06     32.41 o
   8   9  17       43.34       45.50     42.28 o
   9   9  17      163.33      126.12     45.74 o
  -9  10  17       10.89       10.44    113.80 o
  -8  10  17       79.73       48.97     46.24 o
  -7  10  17       16.58       -4.81     39.61 o
  -6  10  17       27.52      -31.58     35.88 o
  -5  10  17       58.68       -0.93     32.91 o
  -4  10  17      407.65      355.48     38.07 o
  -3  10  17      244.30      198.32     33.74 o
  -2  10  17      433.43      410.43     41.46 o
  -1  10  17      141.81      111.89     42.45 o
   0  10  17      154.62      186.50     34.76 o
   1  10  17      138.56      124.83     45.59 o
   2  10  17      429.67      457.21     35.46 o
   3  10  17      246.81      283.05     36.90 o
   4  10  17      408.58      414.61     35.64 o
   5  10  17       60.67       60.05     32.91 o
   6  10  17       27.62       31.30     40.59 o
   7  10  17       16.81       38.59     46.31 o
   8  10  17       81.59      145.79     45.82 o
   9  10  17       10.87       -2.65     61.13 o
  10  10  17        9.52      -12.66     99.92 o
  -9  11  17       42.35        7.93     69.28 o
  -8  11  17       17.52      -10.21     43.27 o
  -7  11  17       71.69       31.00     42.11 o
  -6  11  17       16.34       20.61     40.25 o
  -5  11  17       13.87       26.85     36.56 o
  -4  11  17      170.19      240.69     44.24 o
  -3  11  17      256.72      244.00     50.11 o
  -2  11  17      317.68      266.81     40.06 o
  -1  11  17       78.83      -15.44     38.29 o
   0  11  17      240.43      249.37     39.86 o
   1  11  17       79.49       92.85     33.43 o
   2  11  17      317.79      365.66     43.51 o
   3  11  17      256.29      312.62     46.79 o
   4  11  17      173.12      129.72     65.46 o
   5  11  17       13.59       33.97     56.41 o
   6  11  17       16.02      137.97     76.66 o
   7  11  17       73.20      154.46     81.61 o
   8  11  17       18.22       61.59    115.53 o
   9  11  17       41.75       26.43     61.41 o
  -8  12  17       82.02        6.31     51.42 o
  -7  12  17       57.13       31.77     49.54 o
  -6  12  17       31.42      -18.33     41.50 o
  -5  12  17      219.80      191.48     46.91 o
  -4  12  17       55.39      111.18     41.81 o
  -3  12  17       91.63      142.88     43.07 o
  -2  12  17      193.01      193.22     41.22 o
  -1  12  17        0.11       -1.48     41.14 o
   0  12  17      101.45      197.74     42.52 o
   1  12  17        0.07       82.15     45.96 o
   2  12  17      189.87      156.22    126.32 o
   3  12  17       94.70      246.80     65.99 o
   4  12  17       54.00      -29.85     56.80 o
   5  12  17      222.97      336.12     83.21 o
   6  12  17       31.68       75.27     80.24 o
   7  12  17       57.65       91.19    134.89 o
   8  12  17       81.04      141.73     99.40 o
  -6  13  17       55.34       30.31     67.13 o
  -5  13  17       26.39       -8.68     48.95 o
  -4  13  17       21.99        1.06     45.84 o
  -3  13  17       28.72       58.45     45.71 o
  -2  13  17       28.88       23.20     44.57 o
  -1  13  17      202.85      207.25     69.29 o
   0  13  17       12.54       53.37     80.88 o
   1  13  17      200.96      152.41    117.31 o
   2  13  17       29.69      -66.22     68.99 o
   3  13  17       28.22      -16.28     69.17 o
   4  13  17       22.26       82.10     95.79 o
   5  13  17       25.79      -56.53    111.58 o
   6  13  17       55.66       68.87     92.22 o
  -4  14  17       36.12      121.36     85.23 o
  -3  14  17       25.02       84.89     70.87 o
  -2  14  17       11.05      -90.89     90.89 o
  -1  14  17        6.30      -20.65     96.40 o
   0  14  17       67.40      121.90     76.79 o
   1  14  17        6.81      -69.76     69.76 o
   2  14  17       11.29      -40.40    128.12 o
   3  14  17       24.09      -44.79     69.40 o
   4  14  17       36.05       48.00    104.36 o
   0   1  18     1051.98     1058.66     29.38 o
   1   1  18       29.14       15.82     13.37 o
  -1   2  18       79.99       86.05     23.17 o
   0   2  18        9.87       15.89     13.75 o
   1   2  18       78.68       56.12     13.96 o
   2   2  18      952.76      944.68     26.31 o
  -2   3  18       13.99       16.48     14.93 o
  -1   3  18      234.14      238.22     19.51 o
   0   3  18      543.17      552.06     23.16 o
   1   3  18      246.86      259.06     16.32 o
   2   3  18       14.97       -0.81     14.71 o
   3   3  18      542.69      494.80     20.81 o
  -3   4  18      119.98       86.67     18.15 o
  -2   4  18      452.19      484.45     21.36 o
  -1   4  18      161.15      164.38     18.31 o
   0   4  18        4.87       -5.14     16.18 o
   1   4  18      163.42      166.03     16.42 o
   2   4  18      449.71      423.69     21.69 o
   3   4  18      118.06      124.06     16.75 o
   4   4  18      899.29      882.47     35.17 o
  -4   5  18      694.99      704.59     29.38 o
  -3   5  18      239.71      243.44     21.61 o
  -2   5  18      837.87      837.40     33.93 o
  -1   5  18      723.18      698.65     34.85 o
   0   5  18        7.80        5.08     14.39 o
   1   5  18      730.17      711.02     24.00 o
   2   5  18      847.09      841.94     33.85 o
   3   5  18      241.41      236.15     20.14 o
   4   5  18      688.07      704.24     30.00 o
   5   5  18      425.31      382.36     26.03 o
  -5   6  18       54.68       47.11     25.62 o
  -4   6  18      311.37      289.93     27.87 o
  -3   6  18     1234.13     1172.76     42.47 o
  -2   6  18      238.30      205.39     29.46 o
  -1   6  18      628.50      708.41     40.73 o
   0   6  18       74.97       91.44     17.10 o
   1   6  18      628.35      703.75     25.70 o
   2   6  18      240.11      255.31     21.92 o
   3   6  18     1231.06     1181.32     32.11 o
   4   6  18      303.79      276.01     21.02 o
   5   6  18       54.40       40.14     22.32 o
   6   6  18       46.60       60.57     22.78 o
  -6   7  18      216.65      222.25     27.95 o
  -5   7  18      315.87      297.59     32.85 o
  -4   7  18      427.70      380.49     35.10 o
  -3   7  18      402.99      386.79     45.84 o
  -2   7  18      628.63      734.85     44.37 o
  -1   7  18      398.57      431.76     28.79 o
   0   7  18      193.93      201.90     24.83 o
   1   7  18      395.94      419.98     30.68 o
   2   7  18      639.90      726.67     31.73 o
   3   7  18      398.91      389.76     25.19 o
   4   7  18      422.70      489.44     33.79 o
   5   7  18      309.96      307.60     26.59 o
   6   7  18      221.13      216.54     27.95 o
   7   7  18      328.85      425.84     32.27 o
  -7   8  18       45.45       40.78     39.42 o
  -6   8  18       50.87       69.89     27.85 o
  -5   8  18       44.77       22.65     23.55 o
  -4   8  18      193.32      189.53     25.53 o
  -3   8  18       90.60       87.55     32.76 o
  -2   8  18      100.60       95.82     32.38 o
  -1   8  18      244.02      295.39     32.52 o
   0   8  18      951.91     1027.91     47.89 o
   1   8  18      251.08      234.62     33.08 o
   2   8  18      100.78       89.63     26.78 o
   3   8  18       98.46       98.84     26.12 o
   4   8  18      188.66      183.30     22.26 o
   5   8  18       42.72       26.61     22.54 o
   6   8  18       49.15       38.27     24.20 o
   7   8  18       46.05       21.96     32.31 o
   8   8  18       39.34      -23.95     46.01 o
  -8   9  18        9.60       18.83     45.10 o
  -7   9  18      144.84      167.37     43.92 o
  -6   9  18       38.13      -13.30     39.08 o
  -5   9  18      262.73      267.59     48.24 o
  -4   9  18      163.00      100.65     36.04 o
  -3   9  18       42.10       20.63     35.60 o
  -2   9  18       91.69      160.31     34.02 o
  -1   9  18      257.13      254.80     31.63 o
   0   9  18       46.83       50.56     31.67 o
   1   9  18      257.04      258.51     30.49 o
   2   9  18       87.67      105.95     28.94 o
   3   9  18       42.18       60.81     28.84 o
   4   9  18      160.12      177.52     30.37 o
   5   9  18      259.99      244.40     32.52 o
   6   9  18       36.64       19.37     28.60 o
   7   9  18      144.34       95.17     52.40 o
   8   9  18        9.14       41.07     46.96 o
   9   9  18       13.58       74.20     49.16 o
  -9  10  18        5.38      -73.51     93.26 o
  -8  10  18       36.24       -6.27     44.27 o
  -7  10  18        6.94       63.59     40.53 o
  -6  10  18      158.61      227.45     41.73 o
  -5  10  18        1.40       -6.38     39.33 o
  -4  10  18       63.54       64.21     39.73 o
  -3  10  18       80.08       76.34     33.74 o
  -2  10  18      183.57      202.10     32.92 o
  -1  10  18       68.32       52.57     30.77 o
   0  10  18      544.86      628.69     41.65 o
   1  10  18       69.54       54.28     29.92 o
   2  10  18      186.51      224.66     35.12 o
   3  10  18       81.06       74.24     29.31 o
   4  10  18       65.88       14.89     33.21 o
   5  10  18        1.50       56.10     39.57 o
   6  10  18      162.01      189.93     56.99 o
   7  10  18        6.98       -8.06     47.91 o
   8  10  18       36.49       60.55     77.60 o
   9  10  18        5.38       46.91     63.24 o
  10  10  18       15.34       20.60     88.26 o
  -9  11  18        0.44      108.22     81.60 o
  -8  11  18       12.64       59.12     46.39 o
  -7  11  18       66.64       76.66     44.42 o
  -6  11  18        6.31       10.24     42.34 o
  -5  11  18      201.02      198.75     49.41 o
  -4  11  18       41.90       44.11     43.07 o
  -3  11  18       48.44       24.90     52.37 o
  -2  11  18      101.45       89.19     38.26 o
  -1  11  18      108.60       89.59     38.06 o
   0  11  18       22.75      -34.45     34.45 o
   1  11  18      107.98      101.25     35.90 o
   2  11  18      101.87      131.26     38.78 o
   3  11  18       48.15       85.76     37.59 o
   4  11  18       42.09       55.95     40.03 o
   5  11  18      202.14      125.08     76.35 o
   6  11  18        6.38       50.88     67.62 o
   7  11  18       65.90       65.87     62.67 o
   8  11  18       12.41       14.30     64.04 o
   9  11  18        0.55       -2.91     64.29 o
  -8  12  18        4.60      -52.34     52.86 o
  -7  12  18        0.90       14.50     48.67 o
  -6  12  18       47.21       11.47     42.95 o
  -5  12  18      147.72      184.98     41.97 o
  -4  12  18       14.86      -39.48     39.48 o
  -3  12  18      544.39      562.29     50.10 o
  -2  12  18       36.30       52.60     38.16 o
  -1  12  18       76.44      166.11     44.21 o
   0  12  18      109.66       97.47     39.70 o
   1  12  18       77.90       65.82     44.83 o
   2  12  18       35.11       59.40     41.71 o
   3  12  18      547.90      674.86     74.26 o
   4  12  18       15.49      173.16     70.41 o
   5  12  18      149.68      202.92     83.27 o
   6  12  18       45.48     -102.69    109.91 o
   7  12  18        0.83      -50.35     84.59 o
   8  12  18        4.60      117.97    102.77 o
  -6  13  18       24.06       74.93     52.13 o
  -5  13  18        7.80       39.22     50.03 o
  -4  13  18      246.26      323.79     52.85 o
  -3  13  18       11.33       -1.34     47.76 o
  -2  13  18      134.00       95.06     50.78 o
  -1  13  18       13.49        3.29     46.69 o
   0  13  18       30.47       48.51     60.56 o
   1  13  18       13.43       54.52     65.96 o
   2  13  18      133.21      189.65     68.68 o
   3  13  18       11.06        0.19     99.36 o
   4  13  18      247.49      344.19    145.44 o
   5  13  18        7.06       91.63     82.09 o
   6  13  18       23.99       -9.85     95.25 o
  -3  14  18      124.89      107.73     74.73 o
  -2  14  18      118.16       75.03    102.95 o
  -1  14  18       17.09        8.14     71.04 o
   0  14  18       40.23       81.90     79.08 o
   1  14  18       17.21      -43.82     69.01 o
   2  14  18      117.79       79.40     96.27 o
   3  14  18      125.38      135.19     87.49 o
   0   1  19      283.63      269.16     25.89 o
   1   1  19      435.52      448.06     20.58 o
  -1   2  19      939.79      875.40     28.92 o
   0   2  19      137.48      183.31     15.45 o
   1   2  19      947.97      922.20     41.54 o
   2   2  19      697.18      636.04     22.35 o
  -2   3  19      848.92      876.97     32.12 o
  -1   3  19     1362.05     1402.26     45.26 o
   0   3  19      331.93      363.09     29.01 o
   1   3  19     1364.07     1361.65     29.68 o
   2   3  19      828.67      854.26     29.89 o
   3   3  19      187.80      166.54     19.94 o
  -3   4  19      477.77      484.89     27.14 o
  -2   4  19      114.42      129.73     22.50 o
  -1   4  19       53.29       33.56     20.07 o
   0   4  19     1537.42     1497.48     53.73 o
   1   4  19       56.46       90.88     17.93 o
   2   4  19      119.00      127.74     17.48 o
   3   4  19      474.38      483.16     28.01 o
   4   4  19        0.06       -4.68     19.81 o
  -4   5  19     1812.87     1747.83     51.59 o
  -3   5  19       81.79       55.98     20.61 o
  -2   5  19     1911.31     1860.97     55.71 o
  -1   5  19      177.50      168.61     23.18 o
   0   5  19     2317.20     2284.57     54.28 o
   1   5  19      178.45      164.93     21.40 o
   2   5  19     1915.08     1804.94     41.20 o
   3   5  19       79.56       37.60     20.03 o
   4   5  19     1811.79     1843.74     49.83 o
   5   5  19       89.43      109.86     23.49 o
  -5   6  19      886.83      919.65     42.68 o
  -4   6  19      749.96      760.54     38.67 o
  -3   6  19     1189.79     1074.06     42.65 o
  -2   6  19       98.55      130.15     25.57 o
  -1   6  19      746.57      742.34     32.43 o
   0   6  19      515.48      489.24     28.76 o
   1   6  19      747.60      691.46     32.58 o
   2   6  19       98.53      144.00     27.06 o
   3   6  19     1178.93     1093.49     34.79 o
   4   6  19      757.45      712.25     35.75 o
   5   6  19      885.32      957.67     60.16 o
   6   6  19        6.05      -29.61     29.61 o
  -6   7  19      206.86      157.79     33.35 o
  -5   7  19      134.85      142.50     25.58 o
  -4   7  19      408.36      357.71     35.69 o
  -3   7  19       60.91       64.30     24.98 o
  -2   7  19      556.27      505.43     34.05 o
  -1   7  19        6.50       35.47     23.82 o
   0   7  19      233.17      204.60     26.25 o
   1   7  19        5.71      -32.85     32.85 o
   2   7  19      566.46      498.37     34.15 o
   3   7  19       63.01      109.87     24.86 o
   4   7  19      408.79      385.27     32.56 o
   5   7  19      136.42      125.96     22.42 o
   6   7  19      202.61      235.36     45.84 o
   7   7  19        1.26       -5.25     26.95 o
  -7   8  19       76.57       96.51     30.73 o
  -6   8  19       65.30       94.84     29.45 o
  -5   8  19      138.56      168.54     35.06 o
  -4   8  19      218.69      215.03     40.78 o
  -3   8  19      725.13      714.50     57.22 o
  -2   8  19      345.95      376.66     33.83 o
  -1   8  19      980.93      918.36     44.64 o
   0   8  19       39.65       57.65     31.93 o
   1   8  19      978.31     1021.83     55.78 o
   2   8  19      347.86      466.99     49.25 o
   3   8  19      720.86      753.11     41.28 o
   4   8  19      221.74      230.58     29.64 o
   5   8  19      134.75      189.12     29.51 o
   6   8  19       68.96       65.54     27.37 o
   7   8  19       77.25       92.55     42.78 o
   8   8  19      241.01      272.25     47.97 o
  -8   9  19        6.99       37.89     47.13 o
  -7   9  19      138.25      173.12     46.25 o
  -6   9  19       92.32       49.62     55.03 o
  -5   9  19       61.69       75.81     40.04 o
  -4   9  19       72.83       71.35     34.82 o
  -3   9  19      154.85      221.05     38.85 o
  -2   9  19       81.11      110.59     34.12 o
  -1   9  19      172.61      199.02     35.43 o
   0   9  19       56.54       -1.90     33.06 o
   1   9  19      172.20      208.08     33.19 o
   2   9  19       79.31      130.55     34.09 o
   3   9  19      154.27      149.08     30.84 o
   4   9  19       73.34       54.31     39.31 o
   5   9  19       61.58       45.15     29.22 o
   6   9  19       91.85       65.44     32.94 o
   7   9  19      139.02      132.72     40.88 o
   8   9  19        8.13       97.61     65.14 o
   9   9  19       13.88      112.71     65.29 o
  -9  10  19       30.43      -61.34     61.34 o
  -8  10  19      112.35       98.53     47.61 o
  -7  10  19      207.65      250.40     53.17 o
  -6  10  19      133.65      116.37     66.40 o
  -5  10  19      280.51      301.33     44.92 o
  -4  10  19       77.24       63.90     36.69 o
  -3  10  19      303.62      314.49     41.39 o
  -2  10  19      109.01       67.23     49.68 o
  -1  10  19      147.42      198.66     33.52 o
   0  10  19        0.01        7.10     34.69 o
   1  10  19      149.50      167.44     33.76 o
   2  10  19      109.79      188.15     33.84 o
   3  10  19      309.11      322.16     40.88 o
   4  10  19       76.78      114.33     35.85 o
   5  10  19      286.26      335.21     44.37 o
   6  10  19      134.90       98.98     51.75 o
   7  10  19      208.72      156.97     54.20 o
   8  10  19      112.57      181.65     59.08 o
   9  10  19       30.40      -22.76     66.54 o
  10  10  19        7.34      -78.94     78.94 o
  -9  11  19       22.98       50.34     71.44 o
  -8  11  19        8.20       19.44     51.79 o
  -7  11  19       43.71       49.43     45.75 o
  -6  11  19      104.11      121.55     47.83 o
  -5  11  19       24.20       89.12     41.61 o
  -4  11  19      169.70      214.10     40.80 o
  -3  11  19      326.52      347.74     43.39 o
  -2  11  19       36.27       26.08     34.97 o
  -1  11  19       98.49      108.36     50.23 o
   0  11  19      100.74      140.38     36.70 o
   1  11  19       98.75       81.09     37.19 o
   2  11  19       35.78       14.61     43.76 o
   3  11  19      326.58      342.56     48.38 o
   4  11  19      167.97      188.21     46.60 o
   5  11  19       24.62       42.66     79.48 o
   6  11  19      101.09      116.36     71.98 o
   7  11  19       44.20       11.58     61.59 o
   8  11  19        7.80      113.97    100.47 o
   9  11  19       22.71       56.59     78.82 o
  -7  12  19       60.57       91.15     48.60 o
  -6  12  19       50.84       68.81     44.46 o
  -5  12  19      120.72      168.12     45.66 o
  -4  12  19       35.84        3.81     40.24 o
  -3  12  19       30.67       26.17     41.64 o
  -2  12  19      183.97      232.82     41.26 o
  -1  12  19      340.17      381.63     46.22 o
   0  12  19       50.39       96.23     41.12 o
   1  12  19      338.44      324.24     51.32 o
   2  12  19      181.83      126.89     48.13 o
   3  12  19       31.21       58.95     44.72 o
   4  12  19       34.31       11.18     65.94 o
   5  12  19      122.98       54.58    113.24 o
   6  12  19       50.20       -1.64     90.77 o
   7  12  19       61.93      -54.40     95.48 o
  -5  13  19       36.57       30.16     52.85 o
  -4  13  19      248.73      315.23     53.49 o
  -3  13  19       39.46      124.51     51.27 o
  -2  13  19       46.51       35.70     46.04 o
  -1  13  19       29.89        2.04     50.68 o
   0  13  19        7.34      -10.26     46.18 o
   1  13  19       29.51       72.00     80.12 o
   2  13  19       48.21       24.61     78.66 o
   3  13  19       39.93       88.85     84.93 o
   4  13  19      247.45      311.63     94.68 o
   5  13  19       36.33       77.10     82.11 o
  -2  14  19       31.68       -9.94     76.10 o
  -1  14  19       38.28      -35.62     85.59 o
   0  14  19        5.99      -76.67     76.67 o
   1  14  19       37.50       96.05     82.22 o
   2  14  19       31.54       -2.52    203.72 o
   0   0  20      275.96      276.44     75.49 o
   0   1  20      842.53      890.90     27.19 o
   1   1  20      558.09      568.21     22.95 o
  -1   2  20     1039.37     1031.68     31.24 o
   0   2  20     3663.11     3471.78     80.99 o
   1   2  20     1047.34     1104.87     32.90 o
   2   2  20     3131.48     3054.99     67.48 o
  -2   3  20     2073.72     2005.30     48.39 o
  -1   3  20     3255.58     3268.60     71.35 o
   0   3  20      240.00      254.35     19.55 o
   1   3  20     3249.35     3249.52     58.58 o
   2   3  20     2077.75     2076.65     44.00 o
   3   3  20     2479.29     2592.22     57.18 o
  -3   4  20     1003.90      996.48     35.63 o
  -2   4  20      320.01      334.85     33.29 o
  -1   4  20      601.29      634.41     31.05 o
   0   4  20      403.60      385.46     31.33 o
   1   4  20      595.98      622.55     27.72 o
   2   4  20      325.55      334.59     22.88 o
   3   4  20      992.47      909.84     41.21 o
   4   4  20     1733.56     1721.71     51.71 o
  -4   5  20        8.35       33.90     24.78 o
  -3   5  20     2255.72     2277.35     68.31 o
  -2   5  20      521.65      580.11     30.02 o
  -1   5  20     4552.87     4194.27     82.11 o
   0   5  20      655.69      651.41     30.95 o
   1   5  20     4522.10     4336.09     81.61 o
   2   5  20      520.90      498.20     27.34 o
   3   5  20     2292.73     2283.79     54.45 o
   4   5  20        8.43       33.25     22.76 o
   5   5  20     2164.42     2008.97    107.74 o
  -5   6  20      487.96      464.69     37.57 o
  -4   6  20     1717.73     1776.77     89.10 o
  -3   6  20      490.57      480.24     32.29 o
  -2   6  20     1611.94     1563.05     46.15 o
  -1   6  20      111.87      112.59     23.72 o
   0   6  20     1361.17     1293.62     42.03 o
   1   6  20      107.20      159.25     30.35 o
   2   6  20     1597.77     1535.40     50.93 o
   3   6  20      494.31      510.86     35.00 o
   4   6  20     1668.49     1759.04     49.01 o
   5   6  20      490.79      468.59     34.45 o
   6   6  20       64.48       79.17     31.79 o
  -6   7  20      273.40      280.82     31.66 o
  -5   7  20      533.02      504.54     38.67 o
  -4   7  20      106.22      113.48     30.66 o
  -3   7  20      410.52      418.57     31.02 o
  -2   7  20       13.32       17.45     24.28 o
  -1   7  20      430.60      453.15     36.33 o
   0   7  20      467.04      408.25     30.70 o
   1   7  20      406.66      455.95     34.56 o
   2   7  20       14.55      -13.63     28.17 o
   3   7  20      401.46      454.23     34.11 o
   4   7  20      106.54       72.79     27.49 o
   5   7  20      532.21      473.15     35.42 o
   6   7  20      270.14      230.94     31.02 o
   7   7  20      161.31      174.41     31.20 o
  -7   8  20      140.29      192.13     32.68 o
  -6   8  20      302.32      374.35     33.30 o
  -5   8  20      122.88      209.11     32.28 o
  -4   8  20      775.44      810.87     60.24 o
  -3   8  20      172.88      138.44     32.99 o
  -2   8  20      875.24      876.20     45.62 o
  -1   8  20      165.00      122.61     32.12 o
   0   8  20      245.10      202.74     35.24 o
   1   8  20      167.24      110.15     33.26 o
   2   8  20      872.81      944.68     50.85 o
   3   8  20      171.42      156.85     39.42 o
   4   8  20      774.21      817.82     39.86 o
   5   8  20      119.72       90.12     28.67 o
   6   8  20      302.97      343.14     33.57 o
   7   8  20      139.13      150.08     34.95 o
   8   8  20        5.35      -20.22     43.44 o
  -8   9  20       46.19      -43.27     47.68 o
  -7   9  20      265.30      259.38     49.25 o
  -6   9  20       28.48      106.22     46.67 o
  -5   9  20       19.70       25.41     37.06 o
  -4   9  20        8.33      -13.12     47.27 o
  -3   9  20      118.42       94.93     38.64 o
  -2   9  20       86.13      123.55     33.94 o
  -1   9  20      282.36      317.72     39.40 o
   0   9  20      143.72      220.26     41.34 o
   1   9  20      279.29      299.38     36.58 o
   2   9  20       84.62      122.85     40.72 o
   3   9  20      114.18       85.46     33.81 o
   4   9  20        9.14        1.62     34.23 o
   5   9  20       18.26       25.31     32.97 o
   6   9  20       28.03       51.64     36.14 o
   7   9  20      267.03      303.56     37.29 o
   8   9  20       47.58      -50.40     50.40 o
   9   9  20      553.49      682.38     65.15 o
  -9  10  20       47.99       10.68     66.12 o
  -8  10  20       11.35      -19.90     61.74 o
  -7  10  20       10.32      -45.54     45.54 o
  -6  10  20      314.60      338.67     73.71 o
  -5  10  20        1.88      -40.33     42.22 o
  -4  10  20      627.75      682.56     51.42 o
  -3  10  20       54.07       78.82     40.40 o
  -2  10  20      372.53      343.14     39.52 o
  -1  10  20       30.20       10.88     37.90 o
   0  10  20      180.71      228.08     35.16 o
   1  10  20       30.37       62.13     34.10 o
   2  10  20      372.76      431.20     42.45 o
   3  10  20       55.24       16.21     34.39 o
   4  10  20      633.31      662.69     45.39 o
   5  10  20        1.49      -18.55     38.33 o
   6  10  20      318.17      357.68     44.86 o
   7  10  20        9.55       83.95     58.12 o
   8  10  20       11.56       44.03     58.68 o
   9  10  20       47.03       46.73     69.54 o
  -8  11  20      110.86      124.09     66.36 o
  -7  11  20       63.66       72.76     48.73 o
  -6  11  20      170.17      155.33     44.92 o
  -5  11  20       14.68       81.34     42.90 o
  -4  11  20       12.31       28.39     38.25 o
  -3  11  20       12.35       13.75     41.01 o
  -2  11  20       81.31       65.37     35.89 o
  -1  11  20      155.50      109.71     43.26 o
   0  11  20      128.39      175.06     38.32 o
   1  11  20      155.60      177.40     44.45 o
   2  11  20       80.99      129.26     40.63 o
   3  11  20       12.78       29.81     45.31 o
   4  11  20       11.54      -40.60     49.03 o
   5  11  20       15.33       58.18     83.56 o
   6  11  20      171.52      252.02     95.48 o
   7  11  20       64.05       41.12     65.12 o
   8  11  20      110.05       26.11     76.82 o
  -7  12  20      182.69      120.62     61.24 o
  -6  12  20      188.17      263.30     51.75 o
  -5  12  20      112.32       51.95     46.53 o
  -4  12  20      291.54      263.21     56.83 o
  -3  12  20        9.73       -2.61     45.37 o
  -2  12  20       72.31      106.30     72.69 o
  -1  12  20       24.40       16.20     48.23 o
   0  12  20       67.84       53.18     51.76 o
   1  12  20       23.91       37.51     49.05 o
   2  12  20       72.43       99.36     55.44 o
   3  12  20        9.27       -9.52     45.94 o
   4  12  20      296.22      311.33     82.49 o
   5  12  20      110.31      151.44    166.53 o
   6  12  20      191.41      323.07    122.12 o
   7  12  20      180.80       79.94    111.02 o
  -5  13  20        4.56       78.91     53.06 o
  -4  13  20       39.50      102.81     51.88 o
  -3  13  20      112.45      130.55     51.83 o
  -2  13  20      103.26       73.69     49.03 o
  -1  13  20      277.96      384.84     55.75 o
   0  13  20       24.40       20.79     52.75 o
   1  13  20      277.30      211.51     53.28 o
   2  13  20      105.19      113.64     84.28 o
   3  13  20      110.01      196.95     78.71 o
   4  13  20       39.48      -51.51     89.83 o
   5  13  20        4.26       33.59     86.22 o
  -1  14  20       32.01       20.29     92.70 o
   0  14  20        2.45       57.56    103.25 o
   1  14  20       30.58       32.60    136.00 o
   0   1  21     1138.60     1175.43     53.39 o
   1   1  21     1223.27     1270.54     41.41 o
  -1   2  21      257.65      258.15     25.32 o
   0   2  21      176.15      148.36     16.58 o
   1   2  21      259.59      289.31     19.71 o
   2   2  21      752.01      695.71     29.00 o
  -2   3  21      203.43      175.36     21.86 o
  -1   3  21      333.27      361.28     21.69 o
   0   3  21      841.24      800.46     43.28 o
   1   3  21      331.37      347.68     22.11 o
   2   3  21      205.74      189.52     38.56 o
   3   3  21        1.71      -29.51     31.13 o
  -3   4  21      385.26      375.09     27.08 o
  -2   4  21      621.28      589.27     29.47 o
  -1   4  21      215.88      216.35     22.48 o
   0   4  21      288.48      347.92     24.51 o
   1   4  21      211.33      167.20     23.50 o
   2   4  21      630.21      619.58     31.12 o
   3   4  21      390.66      414.47     29.68 o
   4   4  21       15.65      -21.42     22.50 o
  -4   5  21      365.62      367.28     29.92 o
  -3   5  21      249.28      230.11     27.92 o
  -2   5  21      652.14      738.18     33.37 o
  -1   5  21      470.01      467.20     28.40 o
   0   5  21     1273.26     1176.91     40.21 o
   1   5  21      472.31      494.59     52.12 o
   2   5  21      645.13      692.44     31.58 o
   3   5  21      247.13      275.22     27.59 o
   4   5  21      358.36      361.12     33.11 o
   5   5  21       54.07       22.89     24.21 o
  -5   6  21      236.15      285.90     34.95 o
  -4   6  21      193.44      216.57     29.18 o
  -3   6  21      444.13      439.25     31.85 o
  -2   6  21      420.59      452.55     30.85 o
  -1   6  21      974.55     1019.85     40.24 o
   0   6  21      436.58      430.54     37.54 o
   1   6  21      972.64     1034.94     48.32 o
   2   6  21      425.79      460.12     39.68 o
   3   6  21      448.14      440.78     27.69 o
   4   6  21      191.22      259.31     30.46 o
   5   6  21      238.30      301.42     53.90 o
   6   6  21       14.12       59.60     33.56 o
  -6   7  21      155.02      165.25     29.25 o
  -5   7  21      104.44      141.36     32.77 o
  -4   7  21      308.81      346.54     35.02 o
  -3   7  21      503.08      492.81     33.50 o
  -2   7  21      370.58      406.42     30.94 o
  -1   7  21     1139.38     1103.53     42.62 o
   0   7  21     1057.34     1062.80     43.01 o
   1   7  21     1143.25     1019.63     51.07 o
   2   7  21      365.48      394.46     35.76 o
   3   7  21      502.22      520.53     38.03 o
   4   7  21      308.73      260.04     32.25 o
   5   7  21      104.84       79.49     31.36 o
   6   7  21      153.25      212.67     30.89 o
   7   7  21       31.27       22.44     49.65 o
  -7   8  21       89.76       82.61     32.35 o
  -6   8  21       61.73       74.03     29.78 o
  -5   8  21       99.96      223.17    104.93 o
  -4   8  21       39.76       24.01     34.62 o
  -3   8  21        4.58       36.49     31.52 o
  -2   8  21      162.58      175.26     34.34 o
  -1   8  21        9.43       35.51     31.43 o
   0   8  21       67.19       26.77     31.30 o
   1   8  21        8.65       43.99     38.46 o
   2   8  21      165.90      260.96     37.46 o
   3   8  21        5.62       12.74     41.34 o
   4   8  21       40.93       -2.28     32.16 o
   5   8  21       99.80       36.79     30.05 o
   6   8  21       61.05       83.96     31.96 o
   7   8  21       90.80       85.72     33.19 o
   8   8  21      217.23      264.73     46.91 o
  -8   9  21       25.44       15.92     50.95 o
  -7   9  21       55.23       89.31     72.37 o
  -6   9  21        8.82      -36.70     74.04 o
  -5   9  21       61.28        7.47     36.18 o
  -4   9  21       39.75       38.60     40.80 o
  -3   9  21      934.11     1010.22     56.52 o
  -2   9  21       69.15      169.67     35.83 o
  -1   9  21      214.11      221.97     39.33 o
   0   9  21       64.89       95.02     34.86 o
   1   9  21      212.15      236.97     38.19 o
   2   9  21       69.81      118.77     38.89 o
   3   9  21      933.56      963.25     48.81 o
   4   9  21       42.37       34.66     37.34 o
   5   9  21       60.58      -10.83     31.51 o
   6   9  21        8.54       13.18     40.40 o
   7   9  21       56.15       67.85     36.05 o
   8   9  21       25.23        4.52     50.63 o
   9   9  21        0.21      -54.30     54.30 o
  -9  10  21        2.05       23.17     71.41 o
  -8  10  21       34.86       34.61     53.58 o
  -7  10  21       16.37       40.39     63.46 o
  -6  10  21       27.14      -30.63     47.90 o
  -5  10  21       97.82       41.13     50.85 o
  -4  10  21      121.67      130.32     39.82 o
  -3  10  21      125.67       58.52     47.82 o
  -2  10  21      167.51      212.18     48.05 o
  -1  10  21       28.47       26.61     39.11 o
   0  10  21      184.58      237.73     40.73 o
   1  10  21       29.00       38.64     36.60 o
   2  10  21      165.55      173.86     44.12 o
   3  10  21      128.00      125.62     38.69 o
   4  10  21      123.03      150.90     38.16 o
   5  10  21       95.31      117.34     42.36 o
   6  10  21       26.32       48.17     40.70 o
   7  10  21       15.63        3.98     63.21 o
   8  10  21       33.54       70.88     91.59 o
   9  10  21        1.81      -68.53     68.53 o
  -8  11  21       38.25       35.74     52.94 o
  -7  11  21       64.32       90.67     47.58 o
  -6  11  21      148.83      129.94     49.24 o
  -5  11  21        6.43       -4.36     42.05 o
  -4  11  21      103.93      107.10     39.72 o
  -3  11  21      338.48      334.73     44.65 o
  -2  11  21      154.51      138.65     37.99 o
  -1  11  21      110.97      102.43     43.54 o
   0  11  21        8.50       76.26     39.90 o
   1  11  21      110.17       38.06     45.35 o
   2  11  21      156.50      217.57     53.67 o
   3  11  21      335.80      390.10     78.56 o
   4  11  21      101.61      192.73     46.99 o
   5  11  21        6.18       76.49     51.81 o
   6  11  21      146.26      126.56    102.14 o
   7  11  21       63.90      -65.50     92.15 o
   8  11  21       37.99      -75.39     75.39 o
  -6  12  21       26.06      -49.19     49.19 o
  -5  12  21       88.72      197.31     48.95 o
  -4  12  21       37.71       57.68     45.47 o
  -3  12  21       74.57       71.12     47.61 o
  -2  12  21      151.95      184.32     53.51 o
  -1  12  21      103.63      224.53     63.62 o
   0  12  21      141.82      173.96     80.60 o
   1  12  21      100.19       27.95     48.22 o
   2  12  21      151.70      228.11     51.36 o
   3  12  21       74.09       77.56     50.78 o
   4  12  21       38.19      -96.59     96.59 o
   5  12  21       88.06      167.64     95.48 o
   6  12  21       25.26      -85.49    107.69 o
  -4  13  21       16.03       33.17     52.14 o
  -3  13  21       36.01       58.54     51.74 o
  -2  13  21       26.47        7.02     53.38 o
  -1  13  21       21.98       13.84     53.74 o
   0  13  21       23.30       53.65     56.11 o
   1  13  21       21.89       -4.89     52.75 o
   2  13  21       26.57      149.84     55.47 o
   3  13  21       36.37        4.33     78.60 o
   4  13  21       16.90     -107.69    107.69 o
   0   1  22     1013.60     1049.29     69.39 o
   1   1  22       16.89       74.60     31.13 o
  -1   2  22      113.13      121.75     17.54 o
   0   2  22      152.88      150.22     25.24 o
   1   2  22      114.68      138.54     23.62 o
   2   2  22        3.65        9.60     21.35 o
  -2   3  22      270.64      285.56     28.14 o
  -1   3  22      807.39      845.20     33.56 o
   0   3  22      785.00      743.50     36.17 o
   1   3  22      808.36      874.93     58.85 o
   2   3  22      269.27      327.32     24.07 o
   3   3  22       59.71       21.70     20.67 o
  -3   4  22      313.80      286.15     25.09 o
  -2   4  22      355.43      400.13     26.66 o
  -1   4  22      100.09      117.31     21.65 o
   0   4  22       48.37       40.25     22.79 o
   1   4  22       97.15      100.85     25.41 o
   2   4  22      360.94      356.99     26.16 o
   3   4  22      311.85      314.85     47.23 o
   4   4  22       73.70       89.81     22.70 o
  -4   5  22       98.56       83.60     27.43 o
  -3   5  22      411.39      361.15     29.69 o
  -2   5  22      268.15      224.99     24.94 o
  -1   5  22     1108.76     1078.08     41.16 o
   0   5  22      834.80      813.82     38.73 o
   1   5  22     1123.22     1011.02     49.44 o
   2   5  22      277.07      264.98     30.27 o
   3   5  22      418.81      406.62     30.13 o
   4   5  22      102.16       80.21     34.28 o
   5   5  22        7.52       37.24     25.26 o
  -5   6  22       86.34       72.71     28.14 o
  -4   6  22       33.13       20.80     26.05 o
  -3   6  22      112.22      145.73     26.41 o
  -2   6  22      526.31      534.98     37.07 o
  -1   6  22      329.45      317.22     32.78 o
   0   6  22        0.32      -25.32     25.32 o
   1   6  22      331.41      292.10     29.39 o
   2   6  22      531.34      513.01     38.29 o
   3   6  22      104.79      129.20     26.49 o
   4   6  22       30.91       -0.66     28.01 o
   5   6  22       82.95        6.50     27.03 o
   6   6  22       34.09      -29.91     29.91 o
  -6   7  22       22.31       47.97     27.96 o
  -5   7  22      352.16      353.50     38.13 o
  -4   7  22      167.93      189.38     31.14 o
  -3   7  22      215.51      190.78     29.29 o
  -2   7  22      257.40      249.81     34.92 o
  -1   7  22      184.34      149.14     31.57 o
   0   7  22      452.57      519.13     43.74 o
   1   7  22      185.64      193.48     33.33 o
   2   7  22      260.52      257.74     38.41 o
   3   7  22      213.30      194.30     40.90 o
   4   7  22      161.61       21.74     29.28 o
   5   7  22      347.20      361.46     36.71 o
   6   7  22       22.75      -27.63     28.67 o
   7   7  22      141.34      142.34     33.70 o
  -7   8  22       96.16       55.20     32.49 o
  -6   8  22      172.92      192.99     44.54 o
  -5   8  22      400.90      375.58     42.33 o
  -4   8  22      406.33      346.63     44.10 o
  -3   8  22      235.84      253.21     34.50 o
  -2   8  22      174.50      167.19     33.88 o
  -1   8  22       39.01        5.02     32.73 o
   0   8  22      230.89      273.49     39.50 o
   1   8  22       40.27        8.12     45.67 o
   2   8  22      178.07      144.64     38.38 o
   3   8  22      233.31      223.14     43.16 o
   4   8  22      399.59      389.18     38.82 o
   5   8  22      398.11      334.31     33.34 o
   6   8  22      171.47      124.39     33.83 o
   7   8  22       96.63       52.56     32.88 o
   8   8  22        6.86       27.06     35.93 o
  -8   9  22        5.73      -53.03     53.03 o
  -7   9  22      112.02      116.57     47.68 o
  -6   9  22       27.80      -44.91     44.91 o
  -5   9  22      117.92      146.90     45.04 o
  -4   9  22       20.26       49.04     73.48 o
  -3   9  22      155.58      121.18     39.50 o
  -2   9  22      121.46       60.69     39.86 o
  -1   9  22      766.80      812.12     55.58 o
   0   9  22        1.43       -5.26     36.79 o
   1   9  22      773.73      860.85     53.05 o
   2   9  22      119.25      117.48     38.18 o
   3   9  22      156.15      159.69     36.25 o
   4   9  22       19.29       72.95     40.84 o
   5   9  22      118.81       80.16     32.73 o
   6   9  22       29.02       -9.84     47.17 o
   7   9  22      112.33      168.82     40.07 o
   8   9  22        5.81       64.02     51.82 o
   9   9  22       11.43       48.50     68.22 o
  -9  10  22       13.04       -9.25     72.12 o
  -8  10  22       19.96      -48.13     53.32 o
  -7  10  22       13.70       71.12     61.83 o
  -6  10  22      114.88      114.09     48.23 o
  -5  10  22       32.31        1.16     41.31 o
  -4  10  22      131.96      138.55     42.71 o
  -3  10  22        3.70       26.38     39.36 o
  -2  10  22       24.78       78.71     38.50 o
  -1  10  22       11.60       60.21     42.41 o
   0  10  22       84.93       50.91     39.56 o
   1  10  22       11.89       -6.17     37.68 o
   2  10  22       24.81       59.73     37.69 o
   3  10  22        3.48       17.77     41.84 o
   4  10  22      131.79      129.40     40.46 o
   5  10  22       32.61       29.76     42.21 o
   6  10  22      115.05      135.07     50.00 o
   7  10  22       13.44      -58.46     60.55 o
   8  10  22       19.03      127.69     65.49 o
   9  10  22       12.92        1.82     68.53 o
  -7  11  22        4.49       28.61     46.98 o
  -6  11  22       11.63       47.93     42.63 o
  -5  11  22       46.72       40.72     48.57 o
  -4  11  22      144.65      166.07     46.59 o
  -3  11  22        1.15       19.25     50.48 o
  -2  11  22      128.10      181.71     42.62 o
  -1  11  22      307.89      338.96     51.99 o
   0  11  22       10.65       25.00     42.55 o
   1  11  22      306.05      287.33     70.83 o
   2  11  22      129.17       87.29     41.54 o
   3  11  22        1.23      -10.84     45.57 o
   4  11  22      145.66      190.72     50.83 o
   5  11  22       46.19       50.82     53.79 o
   6  11  22       11.81      -33.31     99.92 o
   7  11  22        4.23        9.99     95.48 o
  -6  12  22        8.82      -53.46     53.46 o
  -5  12  22       50.19       52.93     51.75 o
  -4  12  22       18.60      -35.75     46.97 o
  -3  12  22      178.50      213.19     50.69 o
  -2  12  22        6.36       48.13     48.82 o
  -1  12  22      210.15      205.28     53.52 o
   0  12  22      100.55      159.25     44.75 o
   1  12  22      213.92      158.53     45.56 o
   2  12  22        6.48       31.47     48.23 o
   3  12  22      181.11      176.47     58.05 o
   4  12  22       17.21       27.94     53.82 o
   5  12  22       52.32       95.48     87.71 o
   6  12  22        7.70       48.85    112.13 o
  -3  13  22       28.13       18.63     52.22 o
  -2  13  22      127.18       42.46     51.95 o
  -1  13  22       13.49       20.93     52.51 o
   0  13  22        4.60       10.92     55.92 o
   1  13  22       13.87       38.57     51.83 o
   2  13  22      127.44       92.29     62.75 o
   3  13  22       28.14      -88.82     88.82 o
   0   1  23      228.53      373.99     39.07 o
   1   1  23      914.02     1057.47     79.64 o
  -1   2  23      506.51      448.52     39.53 o
   0   2  23        3.12       25.75     33.04 o
   1   2  23      505.99      425.71     43.81 o
   2   2  23       14.53       -1.37     43.59 o
  -2   3  23      100.74      103.89     20.09 o
  -1   3  23     2042.92     2002.84     59.05 o
   0   3  23      221.28      299.90     34.51 o
   1   3  23     2036.02     2026.73     57.45 o
   2   3  23       99.81       74.87     27.24 o
   3   3  23       10.81       -2.67     27.66 o
  -3   4  23     1183.65     1203.96     41.11 o
  -2   4  23       15.72       24.48     20.89 o
  -1   4  23      978.57     1003.00     41.91 o
   0   4  23      783.62      750.66     58.38 o
   1   4  23      997.23      980.95     50.67 o
   2   4  23       14.42       25.24     26.28 o
   3   4  23     1184.41     1121.77     48.85 o
   4   4  23        6.73       -8.15     21.17 o
  -4   5  23       96.37       71.89     26.06 o
  -3   5  23      122.13      114.43     25.54 o
  -2   5  23      311.53      281.12     26.45 o
  -1   5  23      682.84      660.08     34.67 o
   0   5  23      115.84      101.52     40.22 o
   1   5  23      685.94      756.55     42.83 o
   2   5  23      311.05      308.46     33.65 o
   3   5  23      118.14       74.91     29.59 o
   4   5  23      102.99       60.90     29.44 o
   5   5  23       91.98       68.99     27.88 o
  -5   6  23      584.00      611.72     57.40 o
  -4   6  23       60.02       54.52     28.35 o
  -3   6  23      201.65      185.77     27.52 o
  -2   6  23       15.24       37.98     28.93 o
  -1   6  23      341.73      384.42     31.56 o
   0   6  23      211.47      261.61     33.03 o
   1   6  23      338.66      315.91     33.52 o
   2   6  23       16.53      -24.16     29.37 o
   3   6  23      194.84      112.68     35.52 o
   4   6  23       61.72       52.71     39.70 o
   5   6  23      579.86      581.17     36.19 o
   6   6  23       17.82        7.82     46.31 o
  -6   7  23      573.55      564.79     52.24 o
  -5   7  23       24.95       45.10     32.15 o
  -4   7  23      323.43      318.57     33.97 o
  -3   7  23      321.01      344.26     31.96 o
  -2   7  23      274.07      226.13     31.61 o
  -1   7  23      266.09      244.29     33.37 o
   0   7  23       12.33       27.52     31.93 o
   1   7  23      270.50      246.79     40.44 o
   2   7  23      275.54      254.71     39.88 o
   3   7  23      323.16      303.46     44.33 o
   4   7  23      324.64      303.37     36.70 o
   5   7  23       25.43        8.62     37.25 o
   6   7  23      564.30      532.33     41.58 o
   7   7  23      125.96      129.45     34.45 o
  -7   8  23       13.57       72.83     49.96 o
  -6   8  23      283.50      313.03     54.96 o
  -5   8  23       12.70      -39.22     39.22 o
  -4   8  23       75.36      103.32     39.21 o
  -3   8  23       54.85       15.07     35.41 o
  -2   8  23      100.17      142.94     36.75 o
  -1   8  23       21.64       37.37     35.08 o
   0   8  23      187.78      170.50     36.74 o
   1   8  23       21.55       27.02     43.26 o
   2   8  23       99.01       95.53     44.66 o
   3   8  23       53.56       57.28     39.99 o
   4   8  23       77.08       95.43     43.72 o
   5   8  23       12.94       62.74     30.02 o
   6   8  23      286.90      261.03     37.42 o
   7   8  23       13.19        2.98     33.44 o
   8   8  23      196.32      224.62     50.33 o
  -8   9  23       94.89      142.83     60.19 o
  -7   9  23      120.88       22.42     49.63 o
  -6   9  23      249.26      347.26     48.36 o
  -5   9  23       32.10      102.61     39.16 o
  -4   9  23      376.14      388.83     46.46 o
  -3   9  23      114.97       93.95     40.21 o
  -2   9  23       70.06       84.50     41.13 o
  -1   9  23      185.18      158.71     43.24 o
   0   9  23        0.22      -10.52     37.24 o
   1   9  23      183.89      167.42     73.22 o
   2   9  23       69.11      108.94     54.92 o
   3   9  23      118.94      106.17     40.46 o
   4   9  23      378.34      415.25     47.75 o
   5   9  23       31.54       60.50     40.56 o
   6   9  23      251.13      233.68     40.69 o
   7   9  23      122.06      128.75     40.62 o
   8   9  23       96.65       30.11     52.45 o
   9   9  23       59.48      113.89     61.12 o
  -8  10  23       31.39      -73.57     74.39 o
  -7  10  23      106.99      123.90     48.45 o
  -6  10  23       60.74       28.01     51.34 o
  -5  10  23       53.46       50.73     61.58 o
  -4  10  23       36.72       19.12     48.12 o
  -3  10  23       64.35      183.38     47.43 o
  -2  10  23       86.75      119.19     44.32 o
  -1  10  23       13.71       81.36     42.89 o
   0  10  23        7.95      -38.32     38.32 o
   1  10  23       13.75       89.49     48.97 o
   2  10  23       87.34      127.56     40.95 o
   3  10  23       61.37       80.03     43.33 o
   4  10  23       36.20       26.64     39.42 o
   5  10  23       52.33      -14.76     42.55 o
   6  10  23       63.40       15.81     49.87 o
   7  10  23      106.04      121.25     50.96 o
   8  10  23       32.50      -65.73     65.73 o
  -7  11  23       21.51       52.77     48.94 o
  -6  11  23       56.16      146.37     48.10 o
  -5  11  23        1.49        6.25     49.38 o
  -4  11  23       57.58       67.06     55.13 o
  -3  11  23      112.84      131.01     43.93 o
  -2  11  23       52.32       79.20     44.02 o
  -1  11  23       70.99       41.13     41.54 o
   0  11  23      245.84      373.69     46.84 o
   1  11  23       69.87       99.19     52.27 o
   2  11  23       52.11      101.25     48.40 o
   3  11  23      112.55      118.64     50.45 o
   4  11  23       59.65       97.04     48.41 o
   5  11  23        1.53       26.99     53.53 o
   6  11  23       58.73      -51.07    106.58 o
   7  11  23       21.59       55.51     97.70 o
  -5  12  23      166.51      235.04     84.13 o
  -4  12  23        2.78      -12.18     52.01 o
  -3  12  23       90.73       31.23     50.99 o
  -2  12  23       61.18       93.17     52.60 o
  -1  12  23       56.76       26.36     48.66 o
   0  12  23        5.97       75.23     61.69 o
   1  12  23       57.35       83.75     51.03 o
   2  12  23       59.23       18.68     53.99 o
   3  12  23       89.89      121.24     54.01 o
   4  12  23        2.26       55.75     60.45 o
   5  12  23      167.94      253.13     96.59 o
  -2  13  23        4.66       24.62     56.17 o
  -1  13  23       54.26       28.36     67.30 o
   0  13  23      191.14      257.53     62.33 o
   1  13  23       54.51      -29.88     58.04 o
   2  13  23        4.96       42.69     62.26 o
   0   0  24      922.78      981.42    108.80 o
   0   1  24     1702.36     1708.43     66.26 o
   1   1  24     3604.17     3163.31     92.19 o
  -1   2  24     1991.29     2006.08     83.77 o
   0   2  24      488.86      492.57     45.99 o
   1   2  24     2019.58     1950.04     88.97 o
   2   2  24      572.13      619.50     47.53 o
  -2   3  24     3065.54     2880.38    102.91 o
  -1   3  24      599.86      566.48     45.90 o
   0   3  24     1657.34     1486.97     62.62 o
   1   3  24      600.82      677.73     47.01 o
   2   3  24     3035.48     2745.25    123.89 o
   3   3  24      452.55      408.42     35.73 o
  -3   4  24      724.68      726.30     40.30 o
  -2   4  24      879.38      770.31     54.83 o
  -1   4  24     1661.31     1680.56     56.26 o
   0   4  24     1498.42     1490.28     55.34 o
   1   4  24     1658.48     1710.53     94.40 o
   2   4  24      876.26      921.41     42.79 o
   3   4  24      715.15      710.85     40.88 o
   4   4  24      493.55      461.29     57.90 o
  -4   5  24      154.21      190.56     49.13 o
  -3   5  24      387.37      389.57     35.65 o
  -2   5  24      352.07      383.35     32.25 o
  -1   5  24      387.17      358.90     31.05 o
   0   5  24       30.32       81.10     28.66 o
   1   5  24      385.71      392.75     36.54 o
   2   5  24      348.40      370.98     34.83 o
   3   5  24      378.48      350.30     37.82 o
   4   5  24      150.32      269.02     50.32 o
   5   5  24       14.61       -0.21     27.16 o
  -5   6  24      346.53      360.35     33.78 o
  -4   6  24      281.30      264.37     32.15 o
  -3   6  24      394.46      411.36     35.17 o
  -2   6  24      168.82      142.60     31.35 o
  -1   6  24       37.36       -9.81     30.61 o
   0   6  24      372.18      376.07     36.06 o
   1   6  24       39.06       50.35     45.83 o
   2   6  24      165.54      142.27     44.23 o
   3   6  24      380.99      432.15     63.14 o
   4   6  24      286.96      301.98     38.55 o
   5   6  24      345.61      376.87     34.42 o
   6   6  24      206.99      252.56     42.30 o
  -6   7  24      589.97      589.56     45.05 o
  -5   7  24      202.29      272.92     33.68 o
  -4   7  24      298.22      315.71     33.92 o
  -3   7  24      180.35      163.28     30.33 o
  -2   7  24      556.07      608.54     41.43 o
  -1   7  24      118.62       99.62     40.84 o
   0   7  24      425.29      456.95     49.87 o
   1   7  24      119.91      121.59     38.26 o
   2   7  24      546.21      542.01     49.04 o
   3   7  24      179.48      172.13     41.47 o
   4   7  24      297.36      412.43     49.43 o
   5   7  24      210.87      302.17     49.24 o
   6   7  24      592.77      565.16     48.21 o
   7   7  24        0.34       47.12     33.52 o
  -7   8  24      103.90      114.33     53.19 o
  -6   8  24       46.79      143.99     42.22 o
  -5   8  24      391.22      289.24     47.94 o
  -4   8  24       14.94       18.86     38.04 o
  -3   8  24      370.24      343.41     42.29 o
  -2   8  24      141.63      148.90     38.95 o
  -1   8  24      453.14      479.10     51.43 o
   0   8  24      479.55      523.43     58.76 o
   1   8  24      455.15      426.43     49.04 o
   2   8  24      138.33      146.52     45.12 o
   3   8  24      361.59      348.23     60.10 o
   4   8  24       14.12      -12.53     42.36 o
   5   8  24      381.65      418.68     84.29 o
   6   8  24       45.70       28.75     37.76 o
   7   8  24      104.42      136.11     36.51 o
   8   8  24      102.89       68.22     50.80 o
  -8   9  24       49.07        1.95     58.87 o
  -7   9  24       11.53        4.90     51.64 o
  -6   9  24      182.58      203.37     45.63 o
  -5   9  24      471.16      435.52     51.51 o
  -4   9  24      167.79      228.79     44.90 o
  -3   9  24      333.19      371.78     62.54 o
  -2   9  24        7.75       12.62     44.23 o
  -1   9  24      134.33      153.41     45.02 o
   0   9  24        9.64       64.92     42.48 o
   1   9  24      135.96      192.81     50.98 o
   2   9  24        6.16       11.72     42.62 o
   3   9  24      335.28      370.40     49.85 o
   4   9  24      171.93      249.42     41.71 o
   5   9  24      475.09      593.15     75.48 o
   6   9  24      185.19      165.70     43.02 o
   7   9  24       12.47       89.03     40.06 o
   8   9  24       47.09       54.60     57.88 o
   9   9  24       21.85       71.18     64.52 o
  -8  10  24       74.41      165.78     64.60 o
  -7  10  24       56.92       35.90     48.00 o
  -6  10  24       10.43       27.91     53.74 o
  -5  10  24       68.08       77.93     46.71 o
  -4  10  24        2.36      -48.11     48.11 o
  -3  10  24       80.26       47.14     90.70 o
  -2  10  24       20.11       48.83     71.95 o
  -1  10  24      402.52      507.84     49.77 o
   0  10  24        9.28       46.70     46.02 o
   1  10  24      402.32      357.18     51.48 o
   2  10  24       20.62       16.02     47.43 o
   3  10  24       80.03       91.91     48.55 o
   4  10  24        2.39       -9.39     42.48 o
   5  10  24       69.58       80.02     54.32 o
   6  10  24        9.76      -12.94     44.91 o
   7  10  24       58.73       49.56     54.21 o
   8  10  24       72.17       93.55     85.49 o
  -6  11  24      141.98      130.87     60.12 o
  -5  11  24      170.73      254.83     52.00 o
  -4  11  24       70.98      108.58     56.74 o
  -3  11  24       47.05       43.91     50.96 o
  -2  11  24       60.12       64.09     44.07 o
  -1  11  24       89.88       71.62     42.78 o
   0  11  24       14.83      121.37     47.55 o
   1  11  24       87.46      236.57     53.79 o
   2  11  24       60.60       34.74     47.79 o
   3  11  24       45.09       70.24     47.56 o
   4  11  24       69.35      102.10     52.71 o
   5  11  24      171.83      206.33     56.26 o
   6  11  24      139.07      100.91     59.10 o
  -5  12  24      135.74      193.18    144.33 o
  -4  12  24       50.67       83.11     58.21 o
  -3  12  24       33.52       81.87     51.92 o
  -2  12  24       74.56      108.57     66.02 o
  -1  12  24      141.15      120.10     88.23 o
   0  12  24        2.47        4.56     56.40 o
   1  12  24      139.54      179.29     56.65 o
   2  12  24       75.80       76.71     53.58 o
   3  12  24       33.36      109.08     55.29 o
   4  12  24       49.38      149.90     60.39 o
   5  12  24      135.60       75.49    102.14 o
   0  13  24        0.21      134.34    114.35 o
   0   1  25       20.47       33.61     33.17 o
   1   1  25      423.57      472.37     76.44 o
  -1   2  25       49.23       79.10     33.62 o
   0   2  25      111.90      115.47     41.19 o
   1   2  25       48.77       83.44     41.04 o
   2   2  25        9.06       -7.35     37.66 o
  -2   3  25      189.94      203.77     43.27 o
  -1   3  25     1084.22     1005.99     56.22 o
   0   3  25     1265.82     1162.33     71.70 o
   1   3  25     1083.06     1117.85     61.69 o
   2   3  25      189.20      185.20     56.30 o
   3   3  25      561.84      573.88     50.10 o
  -3   4  25      232.92      222.82     41.98 o
  -2   4  25       13.23       34.82     39.50 o
  -1   4  25      659.48      612.18     50.32 o
   0   4  25       92.48      145.46     40.87 o
   1   4  25      665.89      716.33     71.63 o
   2   4  25       12.74       11.81     45.35 o
   3   4  25      238.78      233.56     45.51 o
   4   4  25      217.06      187.67     35.62 o
  -4   5  25      244.70      214.83     40.91 o
  -3   5  25      129.43       67.72     40.38 o
  -2   5  25      267.14      217.96     41.70 o
  -1   5  25      141.97      192.94     35.93 o
   0   5  25      865.98      734.54     53.20 o
   1   5  25      141.47      118.14     30.79 o
   2   5  25      269.91      341.02     34.18 o
   3   5  25      125.95      147.11     36.58 o
   4   5  25      248.02      227.54     37.08 o
   5   5  25        1.46        9.04     31.91 o
  -5   6  25      436.02      474.26     43.04 o
  -4   6  25      212.75      207.76     33.01 o
  -3   6  25      323.46      338.39     35.62 o
  -2   6  25      552.84      565.90     43.53 o
  -1   6  25      258.11      291.30     44.71 o
   0   6  25      287.64      276.13     33.85 o
   1   6  25      259.30      310.75     36.92 o
   2   6  25      560.54      533.71     45.22 o
   3   6  25      327.77      322.75     48.33 o
   4   6  25      213.85      152.69     34.74 o
   5   6  25      440.92      458.28     50.27 o
   6   6  25        0.18       28.91     45.00 o
  -6   7  25      253.49      322.74     38.93 o
  -5   7  25        5.65        5.93     31.63 o
  -4   7  25      333.82      318.10     33.83 o
  -3   7  25      106.44      107.05     45.34 o
  -2   7  25      131.45      107.61     40.09 o
  -1   7  25      235.14      162.51     50.34 o
   0   7  25      341.01      340.09     44.48 o
   1   7  25      239.64      208.33     46.17 o
   2   7  25      130.44      161.74     40.98 o
   3   7  25      108.79       65.68     39.01 o
   4   7  25      337.35      347.51     61.76 o
   5   7  25        4.70      -39.54     40.88 o
   6   7  25      255.22      227.09     50.26 o
   7   7  25      226.76      275.41     42.55 o
  -7   8  25       29.97       12.93     53.74 o
  -6   8  25       10.33       53.76     48.39 o
  -5   8  25        9.13      -36.23     45.28 o
  -4   8  25      165.66       92.66     42.27 o
  -3   8  25       69.64      116.97     45.99 o
  -2   8  25      223.44      146.15     50.58 o
  -1   8  25       62.98      120.02     43.34 o
   0   8  25      206.88      237.28     43.05 o
   1   8  25       63.37       24.24     44.93 o
   2   8  25      222.27      269.77     47.28 o
   3   8  25       70.21       12.38     41.53 o
   4   8  25      163.31      210.43     49.86 o
   5   8  25        8.12       13.63     41.50 o
   6   8  25       10.70      -41.95     41.95 o
   7   8  25       30.56       23.67     72.97 o
   8   8  25       13.34       60.31     50.57 o
  -8   9  25        0.87      -56.01     56.01 o
  -7   9  25       60.19      113.42     55.12 o
  -6   9  25       83.59      135.74     46.36 o
  -5   9  25       11.82      -28.93     45.91 o
  -4   9  25       60.07       71.16     55.12 o
  -3   9  25       79.58      106.47     43.93 o
  -2   9  25       51.71      121.42     61.59 o
  -1   9  25       51.55       11.18     47.02 o
   0   9  25       33.74        6.56     44.73 o
   1   9  25       52.42       -2.79     51.42 o
   2   9  25       51.37       72.52     57.49 o
   3   9  25       77.89      129.71     48.03 o
   4   9  25       60.42       11.09     39.84 o
   5   9  25       11.53      -30.23     43.92 o
   6   9  25       81.20      116.57     44.19 o
   7   9  25       58.17       82.99     46.52 o
   8   9  25        0.81       12.81     76.35 o
  -7  10  25       38.03      142.50     54.98 o
  -6  10  25       74.41      177.90     56.72 o
  -5  10  25      122.67      236.76     56.25 o
  -4  10  25      133.68      159.46     54.44 o
  -3  10  25       83.54       39.83     51.80 o
  -2  10  25      261.23      304.14     61.03 o
  -1  10  25       45.19       21.40     74.13 o
   0  10  25       43.40      -42.11     49.61 o
   1  10  25       45.72       33.58     46.62 o
   2  10  25      259.25      213.76     44.74 o
   3  10  25       84.15       31.99     45.75 o
   4  10  25      131.03      158.29     47.59 o
   5  10  25      119.97      208.90     51.65 o
   6  10  25       73.09      119.66     48.68 o
   7  10  25       36.75       37.47     58.36 o
  -6  11  25       51.82       20.34     77.02 o
  -5  11  25        8.32      109.54     69.23 o
  -4  11  25       27.19       47.32     55.94 o
  -3  11  25      144.55      146.15     71.26 o
  -2  11  25       59.11       -3.30     61.75 o
  -1  11  25      193.57      219.37     48.09 o
   0  11  25       39.78       37.23     48.87 o
   1  11  25      195.74      208.99     62.61 o
   2  11  25       58.94      116.65     56.00 o
   3  11  25      147.14      106.55     53.22 o
   4  11  25       26.31       40.08     86.07 o
   5  11  25        8.58       18.24     53.21 o
   6  11  25       51.51      125.49     61.18 o
  -4  12  25       21.55       91.44     71.01 o
  -3  12  25       18.92      152.60     61.84 o
  -2  12  25       23.54      116.03     67.90 o
  -1  12  25       51.20       -5.09     55.30 o
   0  12  25       39.57       56.64     65.16 o
   1  12  25       50.01       20.98     61.78 o
   2  12  25       24.69       -9.25     54.02 o
   3  12  25       18.76       60.21     55.73 o
   4  12  25       22.13      -70.73     83.82 o
   0   1  26      285.06      291.46     42.14 o
   1   1  26       91.86      171.43     38.27 o
  -1   2  26      434.65      434.59     41.84 o
   0   2  26      320.06      323.04     45.26 o
   1   2  26      433.87      532.64     50.65 o
   2   2  26     1290.10     1281.98     63.32 o
  -2   3  26      198.92      198.47     62.10 o
  -1   3  26      565.84      566.42     48.87 o
   0   3  26      139.90      228.55     47.27 o
   1   3  26      565.43      488.83     46.08 o
   2   3  26      199.18      186.99     41.72 o
   3   3  26       85.29      168.74     41.66 o
  -3   4  26       41.11       24.15     35.43 o
  -2   4  26      176.82      191.49     54.00 o
  -1   4  26      169.11      115.07     44.87 o
   0   4  26       13.03       16.07     37.86 o
   1   4  26      172.82      209.57     44.49 o
   2   4  26      183.86      132.55     38.01 o
   3   4  26       41.52       48.91     40.40 o
   4   4  26       95.89       74.28     41.83 o
  -4   5  26       13.26       28.31     38.10 o
  -3   5  26      109.56       91.91     41.28 o
  -2   5  26      117.29      100.21     39.95 o
  -1   5  26      600.32      533.89     46.66 o
   0   5  26        1.56       23.06     40.86 o
   1   5  26      594.94      589.58     55.44 o
   2   5  26      112.36      113.75     39.07 o
   3   5  26      110.87      174.53     56.57 o
   4   5  26       12.14       48.40     38.42 o
   5   5  26        0.09      -26.45     41.77 o
  -5   6  26       39.42      -30.86     37.27 o
  -4   6  26       67.08      113.38     48.25 o
  -3   6  26       64.84       76.37     40.49 o
  -2   6  26       11.72        6.22     40.52 o
  -1   6  26       15.89        3.25     40.80 o
   0   6  26        7.71        8.68     40.46 o
   1   6  26       18.00       90.49     54.56 o
   2   6  26       12.46       52.30     36.19 o
   3   6  26       61.60       77.00     36.54 o
   4   6  26       67.45      108.73     49.18 o
   5   6  26       37.87      144.41     54.16 o
   6   6  26      170.94      234.59     47.98 o
  -6   7  26       18.28       39.32     41.95 o
  -5   7  26      116.09      113.64     42.09 o
  -4   7  26      193.40      197.96     43.50 o
  -3   7  26       45.89       91.19     47.34 o
  -2   7  26      381.71      317.21    151.54 o
  -1   7  26       15.06       77.86     39.79 o
   0   7  26       11.09      -25.37     46.54 o
   1   7  26       15.39       -2.68     44.65 o
   2   7  26      378.96      433.31     49.49 o
   3   7  26       45.23       27.37     39.68 o
   4   7  26      193.27      214.43     49.58 o
   5   7  26      115.07      102.25     45.06 o
   6   7  26       17.94       -3.47     47.43 o
   7   7  26       64.80       65.77     40.45 o
  -7   8  26       56.00      126.83     93.74 o
  -6   8  26      127.68       60.11     63.39 o
  -5   8  26      167.38       37.28     95.19 o
  -4   8  26       51.46       90.01     87.64 o
  -3   8  26      357.09      375.45     64.42 o
  -2   8  26      100.43      109.18     88.01 o
  -1   8  26       81.37      106.94     44.47 o
   0   8  26      234.32      278.65     55.22 o
   1   8  26       82.42       99.23     47.06 o
   2   8  26      100.60       79.00     43.95 o
   3   8  26      359.19      302.50     53.93 o
   4   8  26       50.74       20.74     45.81 o
   5   8  26      166.88      218.85     48.71 o
   6   8  26      126.35       82.19     44.32 o
   7   8  26       55.65       -8.09     45.66 o
   8   8  26        4.78      -43.39     70.14 o
  -8   9  26        8.86      -13.93     80.45 o
  -7   9  26       84.65        1.59     67.33 o
  -6   9  26       12.36       72.09     86.89 o
  -5   9  26       74.63       89.70     50.29 o
  -4   9  26        3.96       55.64     62.57 o
  -3   9  26        8.83       65.64     54.40 o
  -2   9  26       85.08       86.51     78.75 o
  -1   9  26      404.08      345.39     53.08 o
   0   9  26        0.97       -8.23     49.08 o
   1   9  26      403.97      449.86     58.06 o
   2   9  26       85.48      127.01     49.92 o
   3   9  26        8.76       -5.00     47.11 o
   4   9  26        3.70      -44.64     48.15 o
   5   9  26       72.56       57.35     45.40 o
   6   9  26       12.43      -14.52     44.33 o
   7   9  26       82.98      193.28     47.38 o
   8   9  26        8.88       70.65     97.14 o
  -7  10  26        0.25      -62.94     75.06 o
  -6  10  26       89.10       55.00     58.97 o
  -5  10  26       16.48       63.25     53.75 o
  -4  10  26      137.84      183.17     87.14 o
  -3  10  26       46.40       56.38     69.81 o
  -2  10  26      124.24      178.70     60.28 o
  -1  10  26        1.91      -25.70     48.60 o
   0  10  26      653.67      765.21    111.28 o
   1  10  26        1.96       18.28     56.40 o
   2  10  26      126.75       99.27     55.50 o
   3  10  26       46.85       57.29     46.49 o
   4  10  26      136.23       98.00     50.72 o
   5  10  26       16.85       25.73     46.66 o
   6  10  26       86.10       66.62     48.07 o
   7  10  26        0.27       40.41     60.22 o
  -5  11  26       62.67       62.57     59.96 o
  -4  11  26       33.27       11.89     61.07 o
  -3  11  26       39.01       -8.22     55.60 o
  -2  11  26       42.64       -6.89     60.80 o
  -1  11  26      177.49      221.47     56.72 o
   0  11  26      111.37      169.13     51.72 o
   1  11  26      178.95      191.97     53.57 o
   2  11  26       44.54       72.95     57.23 o
   3  11  26       38.71       -2.41     59.45 o
   4  11  26       35.18       21.19     54.62 o
   5  11  26       59.47       94.74     75.01 o
  -2  12  26       35.28       44.42     63.77 o
  -1  12  26       62.90      139.14     61.73 o
   0  12  26       21.28      -59.58     78.59 o
   1  12  26       64.76       45.04     56.70 o
   2  12  26       36.85      -52.74     52.74 o
   0   1  27      671.19      643.83     52.43 o
   1   1  27      592.30      643.07     53.10 o
  -1   2  27      101.53      140.62     36.86 o
   0   2  27      969.26      927.93     59.02 o
   1   2  27       98.83      162.73     41.71 o
   2   2  27       86.41       78.22     39.16 o
  -2   3  27      245.52      302.30     43.49 o
  -1   3  27      490.02      493.83     50.51 o
   0   3  27      890.67      880.83     57.63 o
   1   3  27      484.90      426.38     47.67 o
   2   3  27      251.95      233.76     43.66 o
   3   3  27       20.69       44.67     39.27 o
  -3   4  27       97.69       22.23     39.71 o
  -2   4  27       74.17       -7.94     41.43 o
  -1   4  27      105.74       80.64     47.91 o
   0   4  27       69.48       73.76     40.37 o
   1   4  27      106.73       55.05     43.25 o
   2   4  27       74.15      120.46     37.50 o
   3   4  27       97.72       73.05     42.19 o
   4   4  27        3.16        7.61     42.83 o
  -4   5  27       17.29      -17.92     38.68 o
  -3   5  27       30.73       70.56     69.56 o
  -2   5  27       81.82      171.42     46.63 o
  -1   5  27       75.93      114.33     59.29 o
   0   5  27      524.56      492.89     49.72 o
   1   5  27       75.63        4.41     83.33 o
   2   5  27       77.93       36.43     55.44 o
   3   5  27       30.91       93.26     58.65 o
   4   5  27       14.68       76.80     52.72 o
   5   5  27       70.14       53.65     47.26 o
  -5   6  27       92.40      126.93     58.97 o
  -4   6  27      136.46      111.23     51.60 o
  -3   6  27       65.10      123.53     48.07 o
  -2   6  27      281.90      198.50     46.01 o
  -1   6  27       18.81       59.62     43.35 o
   0   6  27       23.30      -12.41     39.19 o
   1   6  27       18.00       74.39     43.65 o
   2   6  27      290.54      300.43     44.50 o
   3   6  27       63.98      115.47     46.56 o
   4   6  27      136.34      141.90     54.21 o
   5   6  27       92.27       57.35     49.70 o
   6   6  27        0.52        0.35     56.86 o
  -6   7  27       98.23      138.30     53.48 o
  -5   7  27      137.72      151.42     63.17 o
  -4   7  27       55.41       72.25     57.69 o
  -3   7  27      186.67      298.99     57.54 o
  -2   7  27       16.87       68.84     55.86 o
  -1   7  27      290.29      236.46     65.54 o
   0   7  27      294.89      204.00     66.61 o
   1   7  27      290.73      189.37     68.69 o
   2   7  27       17.03      -59.42     59.42 o
   3   7  27      185.55      204.76    138.22 o
   4   7  27       57.15       67.61     92.70 o
   5   7  27      138.95       62.47     62.67 o
   6   7  27       99.27       78.83     49.88 o
   7   7  27      261.40      257.23     43.41 o
  -7   8  27       89.62      109.74     63.17 o
  -6   8  27       67.03      105.70    197.62 o
  -5   8  27       80.92       61.77     67.59 o
  -4   8  27       57.35       63.34     73.58 o
  -3   8  27       32.21      -26.44     73.12 o
  -2   8  27      295.75      276.72     72.17 o
  -1   8  27        5.03       61.31     72.26 o
   0   8  27      203.68      136.18     99.36 o
   1   8  27        4.84      171.02    147.10 o
   2   8  27      295.31      444.60     52.10 o
   3   8  27       33.61        4.06     49.15 o
   4   8  27       53.96       41.20     47.93 o
   5   8  27       80.63       64.28     49.22 o
   6   8  27       65.87       66.81     55.44 o
   7   8  27       89.38      125.87     50.27 o
   8   8  27       56.31        7.82     75.56 o
  -7   9  27      111.70        5.65     87.07 o
  -6   9  27        8.42      -91.38    141.55 o
  -5   9  27       39.68       94.89    181.52 o
  -4   9  27       83.14      127.11     78.33 o
  -3   9  27       23.14       89.47     72.42 o
  -2   9  27        9.74       46.11     70.03 o
  -1   9  27      102.85      113.99     46.67 o
   0   9  27        6.17      -53.83     53.83 o
   1   9  27      101.11      104.43     63.34 o
   2   9  27        9.34       -0.03     49.02 o
   3   9  27       22.10       58.67     49.17 o
   4   9  27       82.52       42.49     50.75 o
   5   9  27       39.08      -24.11     45.72 o
   6   9  27        8.04       78.13     51.12 o
   7   9  27      113.83      129.49     46.83 o
  -6  10  27       27.65       39.39     99.57 o
  -5  10  27       41.78      -52.47     90.89 o
  -4  10  27       21.94       -0.44     92.56 o
  -3  10  27       85.24      154.23     57.76 o
  -2  10  27       91.15       41.60     83.09 o
  -1  10  27       30.93       68.82     52.21 o
   0  10  27       26.98       60.09     81.61 o
   1  10  27       30.18       94.71     51.07 o
   2  10  27       91.32      165.90     57.84 o
   3  10  27       85.96       85.34     46.54 o
   4  10  27       21.56      -51.63     51.63 o
   5  10  27       42.33      -13.47     48.86 o
   6  10  27       27.81       41.23     48.46 o
  -4  11  27       27.15      151.51     65.01 o
  -3  11  27       20.69       61.68     76.03 o
  -2  11  27       39.95       69.89     61.61 o
  -1  11  27       37.62       62.76     54.27 o
   0  11  27        1.13      -16.88     50.76 o
   1  11  27       35.24       73.71     49.86 o
   2  11  27       40.58       -8.91     81.65 o
   3  11  27       20.76       82.03     56.16 o
   4  11  27       28.23      -32.62     65.84 o
   0  12  27        7.43       11.10    106.58 o
   0   0  28      874.33      871.51    109.91 o
   0   1  28     1191.86     1238.45     79.80 o
   1   1  28      729.53      737.79     56.01 o
  -1   2  28      997.59     1080.00     81.40 o
   0   2  28      186.55      190.21     44.63 o
   1   2  28      987.48     1085.60     62.75 o
   2   2  28       55.45      104.98     40.00 o
  -2   3  28     1053.62     1047.74     61.69 o
  -1   3  28       41.17       65.33     44.75 o
   0   3  28     1036.67     1091.43     63.69 o
   1   3  28       41.24       96.72     51.12 o
   2   3  28     1059.85     1104.30     66.10 o
   3   3  28      214.06      299.54     45.90 o
  -3   4  28      410.17      458.46     51.51 o
  -2   4  28       60.98       97.73     46.14 o
  -1   4  28      338.76      430.54     50.77 o
   0   4  28      159.23      197.57     42.51 o
   1   4  28      332.25      321.47     50.39 o
   2   4  28       58.86      126.09     39.63 o
   3   4  28      411.84      352.76     50.04 o
   4   4  28       45.40      -25.37     43.54 o
  -4   5  28      492.96      519.22     69.07 o
  -3   5  28      172.24      134.43     67.12 o
  -2   5  28      547.39      474.39     49.11 o
  -1   5  28      137.61      114.62     42.80 o
   0   5  28      299.05      235.56     46.37 o
   1   5  28      144.84       59.23     46.66 o
   2   5  28      542.34      593.95     54.78 o
   3   5  28      174.96      151.66     54.52 o
   4   5  28      487.96      532.32     52.68 o
   5   5  28        1.67      -10.84     51.60 o
  -5   6  28      264.32      299.72     52.29 o
  -4   6  28      115.46      179.89     50.51 o
  -3   6  28      278.93      224.34     53.06 o
  -2   6  28       53.99       14.39     45.25 o
  -1   6  28      925.11      808.78     63.93 o
   0   6  28       95.19       81.77     44.48 o
   1   6  28      922.32      918.59     62.91 o
   2   6  28       52.09       32.54     41.93 o
   3   6  28      285.44      403.28     63.42 o
   4   6  28      115.49      204.57     58.12 o
   5   6  28      266.23      326.53     58.91 o
   6   6  28       49.83       16.59    108.87 o
  -6   7  28      254.79       74.35    108.87 o
  -5   7  28      228.99      225.94     51.31 o
  -4   7  28      347.84      342.99     66.25 o
  -3   7  28       69.23      132.99     60.70 o
  -2   7  28      306.31      333.03     61.23 o
  -1   7  28      373.59      292.40     65.32 o
   0   7  28      124.86       40.23     59.75 o
   1   7  28      376.20      324.54     78.66 o
   2   7  28      307.58      410.70     85.49 o
   3   7  28       69.07       96.59     85.49 o
   4   7  28      346.31      329.61    132.11 o
   5   7  28      229.89      171.73     62.26 o
   6   7  28      250.56      375.82     65.02 o
   7   7  28        6.28       67.98     57.53 o
  -7   8  28      288.59      230.85    101.33 o
  -6   8  28       28.81      229.50    133.23 o
  -5   8  28      234.75      329.09     92.04 o
  -4   8  28       55.84      -21.40     89.04 o
  -3   8  28      305.58      431.23    169.86 o
  -2   8  28       53.37       79.83     68.28 o
  -1   8  28       78.90      206.71     78.27 o
   0   8  28       13.28        8.71     66.93 o
   1   8  28       78.30       81.96     62.85 o
   2   8  28       53.14      121.41     67.34 o
   3   8  28      312.08      340.55     73.93 o
   4   8  28       56.21      138.97    107.69 o
   5   8  28      238.58      401.64     67.44 o
   6   8  28       30.26       25.89     52.72 o
   7   8  28      290.98      325.81     60.59 o
   8   8  28       38.50       -1.19    233.14 o
  -7   9  28       35.54        5.60    122.12 o
  -6   9  28       47.75      -35.61    177.63 o
  -5   9  28       46.85       50.48     81.06 o
  -4   9  28      106.56       71.74     83.36 o
  -3   9  28       61.06       59.20     75.73 o
  -2   9  28      124.41       93.69    119.90 o
  -1   9  28       54.72      -24.94    211.49 o
   0   9  28      411.68      443.48    143.77 o
   1   9  28       54.46       -1.01     75.25 o
   2   9  28      122.20       41.19     74.81 o
   3   9  28       60.19      137.12     72.16 o
   4   9  28      105.54       94.46     69.38 o
   5   9  28       47.45      107.53     57.12 o
   6   9  28       45.95       36.01     59.94 o
   7   9  28       34.89      121.05     57.16 o
  -5  10  28       95.68       99.60    116.02 o
  -4  10  28        5.10        6.22     96.55 o
  -3  10  28      254.00      273.58     90.55 o
  -2  10  28       11.90       53.52     85.01 o
  -1  10  28        2.89       -1.25     78.21 o
   0  10  28        0.08       87.70     76.19 o
   1  10  28        3.76      -66.12     66.12 o
   2  10  28       11.63       -0.32    179.85 o
   3  10  28      252.45      311.53     60.08 o
   4  10  28        5.07       11.12     53.37 o
   5  10  28       96.05      158.68     69.55 o
  -3  11  28       17.08       94.17     88.04 o
  -2  11  28      120.25      201.40     83.87 o
  -1  11  28       19.40       -8.87     81.33 o
   0  11  28      348.25      475.67    169.86 o
   1  11  28       19.20       62.84     52.94 o
   2  11  28      119.25       33.11     76.19 o
   3  11  28       16.17      -13.86     59.01 o
   0   1  29        1.57      -46.42     54.96 o
   1   1  29      116.52       98.08     40.42 o
  -1   2  29       71.07       17.00     44.54 o
   0   2  29       50.31       88.90     41.56 o
   1   2  29       71.81       11.96     40.08 o
   2   2  29      236.80      194.63     45.08 o
  -2   3  29       45.99      137.24     40.71 o
  -1   3  29       82.21       63.50     47.16 o
   0   3  29      501.76      415.11     48.60 o
   1   3  29       78.89       38.70     44.89 o
   2   3  29       47.06       79.23     45.77 o
   3   3  29      289.23      261.68     47.17 o
  -3   4  29      151.25      159.44     46.92 o
  -2   4  29      258.07      190.05     49.41 o
  -1   4  29      319.34      260.19     50.72 o
   0   4  29        3.18       46.21     41.92 o
   1   4  29      323.26      288.54     47.94 o
   2   4  29      251.99      247.13     46.95 o
   3   4  29      155.15      204.12     49.41 o
   4   4  29       99.50       20.87     45.40 o
  -4   5  29      211.94      198.83     48.51 o
  -3   5  29      225.62      161.60     63.44 o
  -2   5  29      176.44      173.94     43.11 o
  -1   5  29       24.03      -29.18     42.71 o
   0   5  29      398.48      440.33     53.15 o
   1   5  29       23.72      -29.76     47.52 o
   2   5  29      178.30      185.62     51.58 o
   3   5  29      225.86      157.28     49.74 o
   4   5  29      216.78      215.99     48.82 o
   5   5  29      115.06       42.05     50.87 o
  -5   6  29      238.14      195.76     52.64 o
  -4   6  29        4.41      -48.95     48.95 o
  -3   6  29      262.90      304.77     54.53 o
  -2   6  29       16.03       29.92     46.88 o
  -1   6  29       64.29       97.69     52.58 o
   0   6  29        1.11      -63.94     63.94 o
   1   6  29       61.12      120.75     48.59 o
   2   6  29       16.37      -41.66     50.54 o
   3   6  29      262.08      262.50     62.35 o
   4   6  29        4.36      -51.77     69.44 o
   5   6  29      238.38      294.90    116.09 o
   6   6  29      112.85      128.51     64.07 o
  -6   7  29       35.43       35.29     78.56 o
  -5   7  29       16.66      250.53     68.21 o
  -4   7  29       16.62       15.15     64.52 o
  -3   7  29      112.27       79.45     64.52 o
  -2   7  29       52.40       99.91     57.29 o
  -1   7  29      322.13      409.49     70.61 o
   0   7  29      379.24      384.69     72.09 o
   1   7  29      320.36      372.80     68.64 o
   2   7  29       52.17       -3.46     58.25 o
   3   7  29      111.37      152.77     57.50 o
   4   7  29       17.90       10.64     56.49 o
   5   7  29       16.70       51.58     59.98 o
   6   7  29       36.95       94.45     61.80 o
   7   7  29        2.68       74.23     60.59 o
  -7   8  29        5.29      -71.42    105.15 o
  -6   8  29       13.49      -96.03     96.03 o
  -5   8  29        3.35       21.98     85.07 o
  -4   8  29       17.47       30.07     74.83 o
  -3   8  29       22.99       -9.54     72.33 o
  -2   8  29       65.34       44.46     99.43 o
  -1   8  29      108.06       70.74     76.17 o
   0   8  29      183.14      381.55    125.45 o
   1   8  29      108.17      225.17     76.60 o
   2   8  29       65.38       39.96     68.76 o
   3   8  29       23.68      125.90     70.97 o
   4   8  29       17.49      117.86     75.65 o
   5   8  29        3.00       98.11     65.26 o
   6   8  29       13.39      -15.72     64.47 o
   7   8  29        5.40       39.99     70.83 o
  -6   9  29       43.99       95.67     83.39 o
  -5   9  29       30.65      -20.54     84.62 o
  -4   9  29       66.92       48.41    137.48 o
  -3   9  29       43.10       67.51     73.15 o
  -2   9  29      113.04       42.91     79.16 o
  -1   9  29       78.23      198.38     73.61 o
   0   9  29       18.15       32.06    102.69 o
   1   9  29       79.45      211.46     79.61 o
   2   9  29      113.35       30.03    137.11 o
   3   9  29       44.16       18.98     69.60 o
   4   9  29       66.26      -69.42     69.42 o
   5   9  29       31.01      -46.51     55.68 o
   6   9  29       42.22      -48.61     65.00 o
  -4  10  29       36.80      -22.63     95.91 o
  -3  10  29      116.37       45.12     90.41 o
  -2  10  29       69.49       15.09     90.85 o
  -1  10  29       39.28        7.82     82.67 o
   0  10  29       18.09       11.97     83.27 o
   1  10  29       38.69       83.45     77.09 o
   2  10  29       69.89      133.82     79.94 o
   3  10  29      116.48      151.17     81.60 o
   4  10  29       37.14       56.48     64.32 o
  -1  11  29       34.16      102.16     86.22 o
   0  11  29       89.10      225.68     92.70 o
   1  11  29       34.15      111.19     74.28 o
   0   1  30       95.65       34.53     43.78 o
   1   1  30        0.80       95.54     41.65 o
  -1   2  30      217.15      212.59     52.19 o
   0   2  30      161.67      159.51     62.01 o
   1   2  30      216.29      271.57     46.00 o
   2   2  30      326.70      298.66     47.43 o
  -2   3  30       61.20       43.65     41.61 o
  -1   3  30       27.96       32.52     46.06 o
   0   3  30       28.49       40.22     42.44 o
   1   3  30       29.42       99.79     47.25 o
   2   3  30       61.47       67.82     48.97 o
   3   3  30      687.94      616.94     58.95 o
  -3   4  30      111.94       81.56     56.26 o
  -2   4  30      102.34       67.63     50.33 o
  -1   4  30       62.68       81.21     70.03 o
   0   4  30       71.61      117.20     46.70 o
   1   4  30       63.26       78.24     46.63 o
   2   4  30      105.49      135.16     43.14 o
   3   4  30      110.52      104.68     49.53 o
   4   4  30       92.68      179.62     48.80 o
  -4   5  30      116.62       88.00     49.38 o
  -3   5  30       38.22       16.10     50.64 o
  -2   5  30      194.63      202.44     46.22 o
  -1   5  30       73.89       29.83     45.38 o
   0   5  30       11.87       44.17     62.24 o
   1   5  30       70.24       57.43     49.67 o
   2   5  30      196.25      272.70     54.07 o
   3   5  30       39.08       40.30     48.89 o
   4   5  30      113.56      201.05     49.68 o
   5   5  30       69.01       77.84     51.74 o
  -5   6  30       15.54       52.21     51.90 o
  -4   6  30       13.59       44.07     52.36 o
  -3   6  30      179.70      164.39     54.41 o
  -2   6  30       22.63        0.68     48.06 o
  -1   6  30       98.30       57.20     51.31 o
   0   6  30       72.25       62.87     49.64 o
   1   6  30       97.23       54.97     58.56 o
   2   6  30       22.14       93.23     57.29 o
   3   6  30      181.49      167.19     63.52 o
   4   6  30       13.25      -44.32     59.74 o
   5   6  30       14.85      -56.06     56.06 o
   6   6  30       37.55      -50.12     63.98 o
  -6   7  30       37.21      204.59     91.16 o
  -5   7  30        5.57      -54.77    152.65 o
  -4   7  30      234.44      261.35     71.42 o
  -3   7  30       11.30      120.16     66.56 o
  -2   7  30      290.57      301.88     65.90 o
  -1   7  30        8.56        5.25     56.68 o
   0   7  30       10.05       26.37     59.74 o
   1   7  30        8.04      -39.13     62.55 o
   2   7  30      296.41      356.21    138.65 o
   3   7  30       11.46       99.12     56.51 o
   4   7  30      238.40      355.29    158.58 o
   5   7  30        6.06      -25.13     60.90 o
   6   7  30       36.08       -2.95     67.57 o
   7   7  30       25.10      -54.55     92.70 o
  -7   8  30        6.70       64.69    108.67 o
  -6   8  30       46.08      125.48    101.01 o
  -5   8  30       41.46       80.24     93.85 o
  -4   8  30        5.08      -34.20     78.26 o
  -3   8  30       83.57       95.61     71.28 o
  -2   8  30       45.46      152.93     74.12 o
  -1   8  30       45.36      -28.50     91.76 o
   0   8  30      246.62      369.97     91.65 o
   1   8  30       44.49      144.22     67.98 o
   2   8  30       44.38       24.56    111.02 o
   3   8  30       84.70       91.91     73.00 o
   4   8  30        4.68       72.87     70.27 o
   5   8  30       40.79      -13.90     67.91 o
   6   8  30       44.22       11.51     66.30 o
   7   8  30        6.74       13.90     57.16 o
  -5   9  30       81.38      107.86     94.15 o
  -4   9  30       25.91        2.19     74.55 o
  -3   9  30       44.49       61.84    118.09 o
  -2   9  30        3.34       -5.03     81.48 o
  -1   9  30      293.63      254.88     73.80 o
   0   9  30        4.23      -77.01     77.01 o
   1   9  30      293.55      178.20     84.32 o
   2   9  30        3.63        6.87     85.62 o
   3   9  30       45.17       88.86     74.08 o
   4   9  30       25.61       27.35     73.44 o
   5   9  30       78.20      103.23     59.50 o
  -3  10  30       20.01      110.41     96.49 o
  -2  10  30       57.60       85.43    123.79 o
  -1  10  30       35.53      153.34     90.24 o
   0  10  30      346.99      565.81     99.45 o
   1  10  30       36.10       33.23     80.55 o
   2  10  30       59.01       19.40     79.01 o
   3  10  30       20.99      -81.52     81.52 o
   0   1  31        3.67      -32.58     52.56 o
   1   1  31      376.56      432.28     50.06 o
  -1   2  31       42.54      -13.27     52.62 o
   0   2  31      244.83      361.70     54.35 o
   1   2  31       44.05       18.26     57.53 o
   2   2  31      413.56      391.03     53.89 o
  -2   3  31       23.39       16.03     43.58 o
  -1   3  31      123.71       74.74     52.94 o
   0   3  31       94.19      104.96     44.62 o
   1   3  31      126.49      165.15     50.16 o
   2   3  31       21.86       15.77     46.62 o
   3   3  31        8.37      147.73     54.48 o
  -3   4  31       31.39       40.81     48.23 o
  -2   4  31       78.72       80.27     67.88 o
  -1   4  31      169.44      168.21     51.98 o
   0   4  31        0.04      -17.59     48.47 o
   1   4  31      164.27      134.06     54.48 o
   2   4  31       74.48      181.24     63.94 o
   3   4  31       33.45       63.59     50.66 o
   4   4  31        4.97       47.62     52.67 o
  -4   5  31       94.85      140.69     56.17 o
  -3   5  31       72.63      179.53     85.16 o
  -2   5  31       27.98       66.42     48.58 o
  -1   5  31       19.35       57.37     48.02 o
   0   5  31      249.63      188.72     50.08 o
   1   5  31       19.07       50.45     48.72 o
   2   5  31       26.66       14.63     75.80 o
   3   5  31       75.93       44.22     49.55 o
   4   5  31       98.31       54.23     51.78 o
   5   5  31       58.96       20.70     52.49 o
  -5   6  31       35.72      182.04    121.41 o
  -4   6  31       13.88      -53.92     53.92 o
  -3   6  31       78.25       58.98     54.38 o
  -2   6  31      179.76      178.53     54.94 o
  -1   6  31       64.87       26.00     50.49 o
   0   6  31        0.14       14.39     50.61 o
   1   6  31       64.17       14.44     61.28 o
   2   6  31      178.51      145.79     57.43 o
   3   6  31       79.81      114.21     65.07 o
   4   6  31       13.88       84.03    107.89 o
   5   6  31       36.74      127.82     62.10 o
   6   6  31        9.92       -0.31     66.05 o
  -6   7  31        7.79      -13.57     84.20 o
  -5   7  31       22.20      100.52     88.26 o
  -4   7  31        0.45      105.19     67.76 o
  -3   7  31      124.84       72.71     63.72 o
  -2   7  31       24.04      130.10     65.52 o
  -1   7  31      196.17      171.98     66.72 o
   0   7  31        4.61      -65.03     65.03 o
   1   7  31      196.73      249.53    116.77 o
   2   7  31       24.41       23.42     65.10 o
   3   7  31      123.05       65.04     85.68 o
   4   7  31        0.70      -83.00    102.78 o
   5   7  31       21.06      112.39     66.78 o
   6   7  31        8.24       49.12     70.98 o
   7   7  31        1.35       11.94     97.68 o
  -6   8  31       49.80       83.81    101.76 o
  -5   8  31       19.31      -21.20    101.82 o
  -4   8  31        1.76      105.90    128.85 o
  -3   8  31        2.06      -41.98     70.47 o
  -2   8  31       96.55      125.12     74.50 o
  -1   8  31        0.18      -53.20    100.46 o
   0   8  31       51.50       49.55     70.81 o
   1   8  31        0.17      -29.54     64.34 o
   2   8  31       94.89       97.10     83.86 o
   3   8  31        2.28      144.90     74.18 o
   4   8  31        1.66       19.34     71.07 o
   5   8  31       20.16       56.07     67.61 o
   6   8  31       49.78       20.76     69.65 o
  -4   9  31       70.94      113.25     74.34 o
  -3   9  31      138.03       92.12     80.07 o
  -2   9  31       56.52       49.63     73.01 o
  -1   9  31      239.99      207.09     67.68 o
   0   9  31        4.18       22.69     83.07 o
   1   9  31      241.62      312.87     87.10 o
   2   9  31       56.88       19.02     87.76 o
   3   9  31      136.44      134.45    116.02 o
   4   9  31       72.28      123.26    188.18 o
  -2  10  31       20.75       45.52    122.12 o
  -1  10  31        2.69        8.78     96.54 o
   0  10  31        9.72       23.90     92.47 o
   1  10  31        2.91      -46.43    119.35 o
   2  10  31       19.95      -99.92     99.92 o
   0   0  32     1794.14     1948.42    184.29 o
   0   1  32       24.71       59.43     48.16 o
   1   1  32      423.92      346.78     49.78 o
  -1   2  32      140.33       59.95     53.97 o
   0   2  32      700.62      650.63     78.18 o
   1   2  32      135.19       37.00     49.65 o
   2   2  32      200.27      134.38     51.48 o
  -2   3  32      178.60      162.96     52.37 o
  -1   3  32        4.22        4.78     46.88 o
   0   3  32      117.52      189.97     49.06 o
   1   3  32        5.64       42.08     49.23 o
   2   3  32      188.57      192.45     52.56 o
   3   3  32      137.38      110.42     53.81 o
  -3   4  32      378.74      323.92     81.81 o
  -2   4  32       11.36       62.43     55.35 o
  -1   4  32      203.19      206.01     54.18 o
   0   4  32       42.26       62.28     55.06 o
   1   4  32      201.87      215.18     52.32 o
   2   4  32       10.50       -7.32     51.12 o
   3   4  32      373.32      399.47     85.89 o
   4   4  32      140.73      121.02     77.08 o
  -4   5  32      223.80      265.84     57.44 o
  -3   5  32      186.72      183.49     52.77 o
  -2   5  32      412.32      459.61     58.35 o
  -1   5  32      410.21      503.65     76.44 o
   0   5  32      440.73      544.82     59.57 o
   1   5  32      416.86      423.53     56.15 o
   2   5  32      408.67      417.34     61.20 o
   3   5  32      189.81      328.25     53.27 o
   4   5  32      223.69      335.80     97.11 o
   5   5  32        7.68      -53.24     53.24 o
  -5   6  32       96.14       55.20     86.43 o
  -4   6  32      211.45      244.78     69.39 o
  -3   6  32       61.60       56.53     55.44 o
  -2   6  32       65.49       68.15     53.84 o
  -1   6  32      179.67      162.83     67.94 o
   0   6  32       52.62      -47.72     66.04 o
   1   6  32      181.39      196.47     63.80 o
   2   6  32       67.91       46.13     64.36 o
   3   6  32       64.00      134.66     63.32 o
   4   6  32      210.14      111.31     69.74 o
   5   6  32       94.11       77.48     60.22 o
   6   6  32      354.94      349.71     71.45 o
  -6   7  32      143.60       72.68     88.83 o
  -5   7  32        9.85       59.23    162.09 o
  -4   7  32      193.79      173.57     71.40 o
  -3   7  32      159.17      162.60     65.51 o
  -2   7  32      118.16       83.27     70.88 o
  -1   7  32      299.10      250.36     69.54 o
   0   7  32       27.88       51.81     65.56 o
   1   7  32      298.91      292.44    100.38 o
   2   7  32      120.69       87.12    207.11 o
   3   7  32      156.12       79.57     66.96 o
   4   7  32      194.75      128.01     70.32 o
   5   7  32        9.75       -2.85     68.28 o
   6   7  32      144.33      182.77     74.31 o
  -5   8  32       76.47      -30.24    106.65 o
  -4   8  32      114.42      114.35     78.26 o
  -3   8  32       39.22       17.89     77.58 o
  -2   8  32      109.29       88.45     83.52 o
  -1   8  32      142.15      109.08    101.99 o
   0   8  32        0.89      -64.28     73.44 o
   1   8  32      138.91      118.19    124.42 o
   2   8  32      109.54       97.79     79.31 o
   3   8  32       36.00       98.41     64.34 o
   4   8  32      114.30      125.85    106.93 o
   5   8  32       74.54      129.48     71.08 o
  -3   9  32        2.48       62.52     83.36 o
  -2   9  32       62.66        1.91     71.48 o
  -1   9  32       41.53       20.11     73.65 o
   0   9  32       66.84      -60.49     85.44 o
   1   9  32       42.23      -16.05     74.17 o
   2   9  32       62.55       51.50     78.38 o
   3   9  32        2.51      -32.90     95.94 o
   0   1  33      130.56      149.85     52.04 o
   1   1  33      178.02      148.82     49.58 o
  -1   2  33       80.79       51.53     54.58 o
   0   2  33       51.64      103.38     53.43 o
   1   2  33       81.17      -52.88     52.88 o
   2   2  33      100.93      -12.60     51.13 o
  -2   3  33        0.89      -12.14     53.96 o
  -1   3  33       49.47      114.11     64.51 o
   0   3  33        3.81      -19.88     50.57 o
   1   3  33       48.69       86.57     52.83 o
   2   3  33        0.81       10.86     50.87 o
   3   3  33      325.76      285.28     54.71 o
  -3   4  33       21.34       41.14     52.64 o
  -2   4  33       58.45      106.10     57.32 o
  -1   4  33       74.37      105.62     51.89 o
   0   4  33       60.62       80.55     56.61 o
   1   4  33       74.44       -0.35     50.38 o
   2   4  33       57.30        3.60     55.23 o
   3   4  33       22.29      -45.41     58.33 o
   4   4  33       38.51       19.61     61.02 o
  -4   5  33      124.70      122.40     60.65 o
  -3   5  33       58.38      115.25     55.58 o
  -2   5  33       31.03       51.25     56.13 o
  -1   5  33        2.38       34.78     73.18 o
   0   5  33      109.70      102.11     57.13 o
   1   5  33        2.29       16.24     55.84 o
   2   5  33       30.63        5.48     56.47 o
   3   5  33       59.13      102.43     56.33 o
   4   5  33      122.72      184.00     65.54 o
   5   5  33        1.10       13.10     67.19 o
  -5   6  33       46.03      -68.40     68.40 o
  -4   6  33       13.98       24.23     68.91 o
  -3   6  33       29.43       44.43     63.46 o
  -2   6  33       66.69       67.00     59.82 o
  -1   6  33      111.08      106.98     66.73 o
   0   6  33      121.07       99.61     66.38 o
   1   6  33      110.92      128.70     63.00 o
   2   6  33       67.22       12.21     64.26 o
   3   6  33       29.30      139.61     63.49 o
   4   6  33       14.13      -37.78     73.02 o
   5   6  33       47.22       80.27     63.89 o
   6   6  33        5.68       -4.72     67.78 o
  -5   7  33       16.56      -89.23     89.23 o
  -4   7  33        0.73      -20.37     75.45 o
  -3   7  33       46.26       -2.14    131.08 o
  -2   7  33       49.66      -12.02     79.77 o
  -1   7  33       97.15      177.50    106.01 o
   0   7  33      143.16      206.83    116.63 o
   1   7  33       96.29      159.54     74.76 o
   2   7  33       51.06       57.76     79.56 o
   3   7  33       46.07       48.66     69.08 o
   4   7  33        0.65      -15.46     73.03 o
   5   7  33       17.21       19.25     70.01 o
  -4   8  33       25.30       33.32     83.26 o
  -3   8  33       19.44        4.50     94.19 o
  -2   8  33      145.43      302.31     88.29 o
  -1   8  33        3.67       30.49    109.26 o
   0   8  33       21.63      -78.22     78.22 o
   1   8  33        4.01       44.61     72.80 o
   2   8  33      147.22      157.72     84.51 o
   3   8  33       19.96       72.73     78.63 o
   4   8  33       25.91      -36.64     82.16 o
  -1   9  33       11.21       24.63     75.78 o
   0   9  33       40.65       30.68     76.45 o
   1   9  33       11.23       57.17    203.17 o
   0   1  34        0.01      -10.51     75.47 o
   1   1  34       30.03      118.06     75.21 o
  -1   2  34       76.13       50.01     55.21 o
   0   2  34       37.80       26.43     65.80 o
   1   2  34       76.73      105.91     88.01 o
   2   2  34       72.14      109.04     53.73 o
  -2   3  34       25.95       59.84     55.80 o
  -1   3  34       96.72      172.70     56.00 o
   0   3  34        0.00       60.80     54.89 o
   1   3  34       96.48      181.51     56.79 o
   2   3  34       25.42      114.43     55.44 o
   3   3  34      233.20      283.37     55.16 o
  -3   4  34       63.20       45.86     91.18 o
  -2   4  34      286.35      423.46     72.73 o
  -1   4  34       28.88      -24.35     52.70 o
   0   4  34       16.86       12.17     58.55 o
   1   4  34       28.29      -26.95     52.72 o
   2   4  34      288.66      227.53     81.24 o
   3   4  34       62.09      -29.35     55.88 o
   4   4  34       86.33       57.52     62.76 o
  -4   5  34       79.02       37.52     59.06 o
  -3   5  34       55.35       81.57     90.22 o
  -2   5  34      207.55      202.10     57.79 o
  -1   5  34       19.02       12.34     54.64 o
   0   5  34       22.63       39.49     59.06 o
   1   5  34       19.57       55.79     62.24 o
   2   5  34      207.29      261.09     93.42 o
   3   5  34       55.77      106.96     61.34 o
   4   5  34       78.19        8.23     67.35 o
   5   5  34        0.39      -71.68     71.68 o
  -5   6  34       25.40       34.40     78.09 o
  -4   6  34       14.17      -62.65     62.65 o
  -3   6  34      123.21       12.88     61.82 o
  -2   6  34       47.56       50.36     80.49 o
  -1   6  34       93.41       -2.50     71.89 o
   0   6  34        7.25       -7.38     71.63 o
   1   6  34       95.78      168.42     70.05 o
   2   6  34       48.09      163.72     98.53 o
   3   6  34      124.60      152.19     69.33 o
   4   6  34       14.60      -30.50     72.66 o
   5   6  34       24.39      112.78     69.28 o
   6   6  34        4.29      -51.07    102.14 o
  -4   7  34       62.35      225.14     77.37 o
  -3   7  34        5.43       56.57    141.32 o
  -2   7  34       75.65       68.30     70.43 o
  -1   7  34       10.32        5.17     69.87 o
   0   7  34        0.24       64.59     70.42 o
   1   7  34       10.47        9.54     71.97 o
   2   7  34       75.36      167.73     77.19 o
   3   7  34        5.42      -26.84     72.16 o
   4   7  34       61.23       81.89     74.32 o
  -2   8  34       12.27      -79.82    106.53 o
  -1   8  34       23.08       -3.98     81.33 o
   0   8  34      100.25       86.92    147.14 o
   1   8  34       23.94      -29.73     76.80 o
   2   8  34       12.52       47.59     78.98 o
   0   1  35       14.08      -54.26     54.26 o
   1   1  35       45.15      171.49     59.17 o
  -1   2  35        9.92      -23.08     55.86 o
   0   2  35        1.12       21.94     53.55 o
   1   2  35       10.21      -31.09     52.93 o
   2   2  35      155.07      193.49     58.40 o
  -2   3  35       69.07      -57.49     57.49 o
  -1   3  35       40.57       58.70     57.37 o
   0   3  35      110.81      185.65     65.75 o
   1   3  35       41.73      193.83     60.01 o
   2   3  35       69.29      116.79     64.52 o
   3   3  35       14.63       75.43     54.75 o
  -3   4  35        7.67       10.15     57.95 o
  -2   4  35       26.65      -56.73     62.77 o
  -1   4  35      112.89      102.30     57.73 o
   0   4  35        0.58      -38.03     58.81 o
   1   4  35      112.88      139.69     74.51 o
   2   4  35       26.36        7.65     56.28 o
   3   4  35        8.68      -40.33     56.89 o
   4   4  35        3.77       20.39     60.47 o
  -4   5  35       73.46       38.75     61.15 o
  -3   5  35       42.02       92.12     61.37 o
  -2   5  35        3.01      -55.08     55.08 o
  -1   5  35       19.96       28.44     57.95 o
   0   5  35       52.05       82.12     60.05 o
   1   5  35       19.10      -13.99     65.31 o
   2   5  35        3.28      -81.24     81.24 o
   3   5  35       41.52       23.70     66.49 o
   4   5  35       74.11        7.80    114.36 o
   5   5  35       19.97       14.81     74.82 o
  -5   6  35       46.90      -74.38    113.24 o
  -4   6  35       48.53      124.83     77.09 o
  -3   6  35        0.03      -42.54     79.90 o
  -2   6  35       33.56      104.37     83.96 o
  -1   6  35       25.03      -25.40     77.91 o
   0   6  35       19.69      134.99     80.00 o
   1   6  35       24.49       65.25     69.14 o
   2   6  35       34.13      143.94     70.80 o
   3   6  35        0.09       56.50     72.62 o
   4   6  35       49.30      150.09     95.20 o
   5   6  35       45.99      220.93    107.69 o
  -3   7  35       31.19       18.74     87.23 o
  -2   7  35       23.72       66.31     74.06 o
  -1   7  35       44.70      180.80     79.51 o
   0   7  35        6.10      -81.55     81.55 o
   1   7  35       43.81       63.57    137.05 o
   2   7  35       24.38       63.70    107.71 o
   3   7  35       30.24      -18.11     86.17 o
   0   0  36      253.17      327.51    119.90 o
   0   1  36        7.05      -43.49     59.98 o
   1   1  36      942.28      878.37    116.15 o
  -1   2  36        3.59      -23.41     60.28 o
   0   2  36        1.61      102.09     57.22 o
   1   2  36        4.12       62.11     57.23 o
   2   2  36       38.10      -11.25     58.10 o
  -2   3  36       12.44       32.95     60.99 o
  -1   3  36      178.65      224.89     60.96 o
   0   3  36        1.33       81.32     62.38 o
   1   3  36      175.77      198.35     59.95 o
   2   3  36       13.85       35.58     67.43 o
   3   3  36      256.50      277.34     63.21 o
  -3   4  36       84.92      105.57     63.91 o
  -2   4  36      254.47      279.09     69.18 o
  -1   4  36       39.23       44.38     60.06 o
   0   4  36      410.83      468.79     68.02 o
   1   4  36       39.06       18.53     74.19 o
   2   4  36      253.10      243.78     64.10 o
   3   4  36       85.49       93.38     64.61 o
   4   4  36       54.63       56.62     63.52 o
  -4   5  36       19.72       24.16     94.38 o
  -3   5  36      114.26       97.39     67.60 o
  -2   5  36       78.58      -38.40     56.44 o
  -1   5  36        6.65       27.09     61.74 o
   0   5  36        3.29       -0.04     59.27 o
   1   5  36        7.68       70.13     81.08 o
   2   5  36       80.60      -28.43     80.77 o
   3   5  36      114.59      111.74     69.73 o
   4   5  36       20.36      -74.27     74.27 o
  -3   6  36       54.68      -54.21     89.01 o
  -2   6  36      350.96      329.29     86.84 o
  -1   6  36       17.70        5.32     80.03 o
   0   6  36      432.54      561.52     90.68 o
   1   6  36       17.54      184.91    105.57 o
   2   6  36      348.79      348.28     82.68 o
   3   6  36       54.88       62.75     77.87 o
   0   1  37        5.67       21.84     63.17 o
   1   1  37       54.63       26.29     67.39 o
  -1   2  37        7.60       -9.37     97.11 o
   0   2  37      146.98      266.60     62.82 o
   1   2  37        7.37      -59.13     59.13 o
   2   2  37       46.99       10.63     62.33 o
  -2   3  37       27.28      -59.78     59.78 o
  -1   3  37      114.66       52.33     63.77 o
   0   3  37        1.67      -57.68     66.22 o
   1   3  37      115.78      192.09     66.46 o
   2   3  37       26.94       17.41     78.84 o
   3   3  37       61.90      162.52     66.50 o
  -3   4  37       33.23       44.02     65.78 o
  -2   4  37       10.52      -31.20     64.78 o
  -1   4  37       14.19      -11.73     68.51 o
   0   4  37       33.12        4.66     63.28 o
   1   4  37       15.14       22.87     83.65 o
   2   4  37       10.99       -4.08     59.67 o
   3   4  37       31.40       39.10     68.49 o
   4   4  37       14.52       41.79     67.06 o
  -3   5  37       17.25      119.08     71.76 o
  -2   5  37        4.59      -60.03     60.03 o
  -1   5  37       14.99      139.25     68.10 o
   0   5  37       55.00       98.25     64.27 o
   1   5  37       14.79      103.89     72.38 o
   2   5  37        4.94       98.35     80.38 o
   3   5  37       17.86      -68.46     72.62 o
   0   6  37       81.55      -63.38     95.70 o
   0   1  38        0.22      -63.76     63.76 o
   1   1  38        0.16       47.40     70.43 o
  -1   2  38       14.75      -65.24     65.24 o
   0   2  38        0.30       -0.37     64.10 o
   1   2  38       14.99       42.00     62.63 o
   2   2  38       36.86       44.65     68.27 o
  -2   3  38        2.93      -15.35     65.46 o
  -1   3  38       81.56       51.75     78.20 o
   0   3  38       17.23       99.53     68.96 o
   1   3  38       80.80       88.91     90.03 o
   2   3  38        2.81       34.23     91.93 o
   3   3  38       27.33       36.22     70.95 o
  -2   4  38       58.21       34.26     66.33 o
  -1   4  38       27.55      175.46     79.18 o
   0   4  38       86.79      111.78     64.42 o
   1   4  38       26.97        4.28     66.92 o
   2   4  38       58.63       54.57     67.75 o
   0   1  39        2.73      -69.31     69.31 o
   1   1  39        0.11      -26.39     69.91 o
  -1   2  39        7.37      -51.31     67.64 o
   0   2  39       18.04       17.65     70.24 o
   1   2  39        7.30       -9.12     69.23 o
   2   2  39        5.62       38.24     71.22 o
  -1   3  39       46.18      115.33     70.96 o
   0   3  39       77.10      -52.53     69.76 o
   1   3  39       45.43      -70.76     70.76 o
 
